# Supplementary material for: Genome-wide association studies of grain yield and quality traits under optimum and low-nitrogen stress in tropical maize (Zea mays L.)
Source: Theor Appl Genet. 2022 Sep 21;135(12):4351–70. doi: 10.1007/s00122-022-04224-7 (PMC9734216; doi:10.1007/s00122-022-04224-7)
Supplement: Supplementary file 2 — Supplementary file2 (XLSX 213 kb) [file 122_2022_4224_MOESM2_ESM.xlsx]

## Sheet: IMAS_BLUP_BLUE
Supplementary Table S4a: BLUPs for grain yield and other agronomic traits obtained based on across location analyses under optimum and low N management in IMAS association panel
Genotype	OP_BLUP_GY	OP_BLUE_GY	OP_BLUP_PROT	OP_BLUE_PROT	OP_BLUP_STARCH	OP_BLUE_STARCH	OP_BLUP_OIL	OP_BLUE_OIL	LN_BLUP_GY	LN_BLUE_GY	LN_BLUP_PROT	LN_BLUE_PROT	LN_BLUP_STARCH	LN_BLUE_STARCH	LN_BLUP_OIL	LN_BLUE_OIL
IMAS1	8.7887	9.01238	10.3745	10.2841	69.3057	69.4468	5.54925	5.60201	3.27596	3.02263	8.08965	8.09248	70.9637	70.9979	5.24927	5.35283
IMAS10	8.59212	8.69985	10.4043	10.3316	69.329	69.4721	5.25978	5.2635	3.49414	3.48466	8.06679	8.06351	71.0204	71.0732	5.0188	5.02377
IMAS100	8.38057	8.35906	10.5314	10.5413	69.1997	69.2266	5.11266	5.08977	3.73841	4.02678	7.9787	7.88866	71.1016	71.2187	5.07638	5.11082
IMAS101	8.67251	8.78233	10.6184	10.6514	69.0434	68.9466	5.50318	5.55247	3.66036	3.84283	7.98953	7.92773	70.999	71.0645	5.09777	5.13613
IMAS102	8.8935	9.12166	10.4483	10.451	69.3304	69.468	5.12992	5.11324	3.52683	3.56718	8.07499	8.06774	71.0047	71.0843	5.0636	5.0854
IMAS103	8.52433	8.59953	10.5297	10.5504	69.4578	69.7175	5.09425	5.06519	3.85496	4.31323	8.00932	7.95969	70.9747	71.0185	5.01566	5.01474
IMAS104	8.39037	8.3137	10.5056	10.5259	69.1804	69.1977	4.90579	4.84993	3.67982	3.88147	8.16198	8.23046	71.1484	71.3133	4.69442	4.57851
IMAS105	8.44052	8.44174	10.1433	9.95949	69.3082	69.4419	5.21292	5.21029	3.85989	4.27247	7.86887	7.70222	71.0609	71.1409	4.93888	4.91693
IMAS106	9.0368	9.39338	10.7022	10.7764	69.0323	68.9011	5.3235	5.33991	3.38151	3.24631	7.92862	7.82681	71.0308	71.0887	5.12269	5.1712
IMAS107	9.03127	9.40936	10.9768	11.2495	68.9824	68.8013	5.3293	5.34368	3.46905	3.48109	8.18565	8.2842	70.9076	70.8931	5.10498	5.14316
IMAS108	7.83319	7.43313	10.7614	10.8328	68.9364	68.7589	5.39486	5.42715	3.49939	3.5437	8.14	8.1926	70.6554	70.4676	5.27398	5.38595
IMAS109	9.03958	9.40549	10.9677	11.1649	69.0455	68.9624	5.13137	5.10625	3.66665	3.85156	8.23261	8.33637	70.8844	70.8932	4.97355	4.95804
IMAS11	8.43015	8.36977	10.6954	10.8895	68.9526	68.5478	5.40854	5.49935	3.37901	2.73884	8.09347	8.18412	70.9326	70.8997	5.08422	5.19797
IMAS110	9.11487	9.54573	10.5972	10.6626	69.21	69.2544	5.21058	5.20454	3.35298	3.22829	8.43162	8.71274	70.7642	70.6376	4.9063	4.87842
IMAS111	8.94302	9.28336	10.6721	10.7179	69.2454	69.3067	5.17021	5.15419	3.5781	3.68843	8.03444	7.99705	71.1166	71.259	4.98922	4.97865
IMAS112	8.0298	7.74574	10.8008	10.9876	69.0773	68.959	5.26098	5.2655	3.09453	2.67913	8.19824	8.29957	70.6519	70.4623	5.13	5.18343
IMAS113	7.80916	7.38423	10.3852	10.3597	68.9031	68.6541	5.35825	5.37655	3.28345	3.05551	8.16151	8.24004	70.9226	70.9034	5.04114	5.05496
IMAS114	9.08659	9.5137	10.1902	10.0446	69.152	69.1456	5.28611	5.28741	3.61765	3.77965	7.9697	7.86891	70.8781	70.84	5.01316	5.01122
IMAS115	8.60889	8.6783	10.518	10.5399	69.1425	69.1286	5.29122	5.30234	3.40943	3.32874	7.94947	7.86543	71.1199	71.2446	5.00977	5.00953
IMAS116	8.24989	8.11465	10.4976	10.5006	69.1862	69.227	5.13398	5.11211	3.21224	2.8779	8.14094	8.21805	70.7555	70.6622	5.03746	5.04825
IMAS118	8.34012	8.30812	10.5319	10.5727	68.6946	68.2583	5.58462	5.6419	3.26709	3.03655	8.04442	8.02184	70.7869	70.6844	5.0831	5.11592
IMAS119	8.58862	8.64572	10.6449	10.7299	68.9904	68.8228	5.4307	5.46119	3.74308	3.99535	7.90338	7.78877	71.0816	71.1788	5.08498	5.12392
IMAS12	8.75846	9.00127	10.4847	10.418	69.2163	69.2633	5.40298	5.43397	3.35045	3.20475	8.08458	8.11398	70.8368	70.761	5.11248	5.15767
IMAS120	9.11836	9.54498	10.042	9.84294	69.2194	69.2594	5.35995	5.3792	3.70112	3.93647	7.73768	7.45618	71.0153	71.1052	5.08466	5.12286
IMAS121	7.84156	7.43387	10.206	10.043	69.3144	69.4307	5.21639	5.2134	3.50859	3.52233	7.80451	7.59725	71.289	71.5463	5.05568	5.08115
IMAS122	8.47749	8.48552	10.2425	10.0802	69.2269	69.2968	5.16132	5.14773	3.62772	3.77341	8.05252	8.03618	70.7869	70.7112	4.95171	4.92396
IMAS123	8.86821	9.17484	10.4668	10.4404	69.088	69.0151	5.352	5.37217	3.45291	3.40829	8.11647	8.1513	70.7861	70.7207	5.10179	5.13775
IMAS124	9.14238	9.61215	10.9317	11.0682	68.9546	68.7881	5.40076	5.43077	3.55825	3.6555	7.97518	7.89842	70.8298	70.7659	5.14987	5.20552
IMAS126	9.228	9.7109	11.0511	11.2922	68.9086	68.6719	5.30443	5.31971	3.37396	3.26665	8.05391	8.03549	71.06	71.1601	5.03484	5.04559
IMAS127	7.54951	7.00302	10.8164	10.9902	69.2624	69.3319	5.0624	5.03504	3.24126	2.97168	8.10804	8.13701	71.2872	71.5384	4.73096	4.61821
IMAS128	9.04751	9.36821	10.5125	10.4706	69.2817	69.4097	5.28703	5.28801	3.61429	3.76075	7.96255	7.89045	71.1386	71.2639	4.96957	4.95647
IMAS129	8.19382	7.93504	10.2854	10.1645	69.3927	69.7758	5.21986	5.21448	3.30535	3.10658	7.96883	7.85395	71.0072	71.0966	5.00318	5.00582
IMAS13	8.26112	8.09275	10.1644	9.8754	69.5925	70.3272	5.54718	5.63228	3.51307	3.58583	8.24101	8.39663	70.1802	69.5064	5.21343	5.3284
IMAS130	6.94205	5.45822	10.7713	10.9196	69.0916	68.986	5.27469	5.28835	3.08643	2.54331	8.09124	8.09165	71.3076	71.6344	4.87532	4.80588
IMAS131	8.1699	7.98204	10.7851	10.8942	69.1841	69.2307	5.23044	5.22692	3.59386	3.71659	7.88727	7.72894	71.1709	71.3438	4.93376	4.91192
IMAS132	8.29579	8.1743	10.4341	10.402	69.3236	69.4566	5.26256	5.26987	3.24412	2.98495	8.02852	7.98874	70.8988	70.881	4.96982	4.9562
IMAS133	8.11412	7.9389	10.8785	11.0606	68.787	68.4186	5.48592	5.52812	3.17267	2.81928	8.13149	8.17993	71.4267	71.7731	5.06806	5.09288
IMAS134	8.56796	8.65719	10.3046	10.1213	68.9978	68.8668	5.59202	5.64817	3.37791	3.29481	7.8831	7.73926	71.2572	71.4315	5.01774	5.03082
IMAS135	8.58865	8.67261	10.5027	10.4948	69.3661	69.5253	4.95812	4.90366	3.65346	3.86944	8.00716	7.96478	71.1498	71.2794	4.80339	4.72542
IMAS136	8.28115	8.21986	10.5267	10.5449	69.0168	68.9013	5.46856	5.50912	3.42375	3.3757	8.19563	8.28561	70.9473	70.9498	4.97816	4.96737
IMAS137	8.43809	8.41798	10.7991	10.9364	69.2638	69.3379	5.29118	5.29974	3.67401	3.88042	7.85542	7.69482	71.2247	71.4235	4.90954	4.87982
IMAS138	7.12692	6.24214	10.9298	11.1189	69.2968	69.382	4.94078	4.88397	3.11608	2.7268	8.06509	8.03512	71.4135	71.7575	4.91146	4.87463
IMAS139	8.55626	8.66597	10.8191	10.9898	69.0708	68.9334	5.24846	5.24577	3.60986	3.78799	8.29526	8.50167	70.9605	70.9974	4.78804	4.6676
IMAS14	9.1253	9.55615	10.2122	10.0529	69.1003	69.0451	5.3915	5.41811	3.86895	4.29931	8.19519	8.29769	70.9075	70.8823	4.93558	4.91186
IMAS140	6.91312	5.89255	10.8797	11.0323	69.0686	68.9949	5.21742	5.21004	3.17892	2.81737	8.25096	8.40351	71.4179	71.7607	4.91792	4.88461
IMAS141	8.68035	8.82712	10.7102	10.8433	69.302	69.3977	5.09165	5.0669	3.8388	4.22894	7.96378	7.85583	71.058	71.1591	5.01774	5.01871
IMAS142	7.72747	7.29432	10.34	10.2993	69.1775	69.1883	5.32243	5.34304	3.41569	3.36878	8.13377	8.15923	70.9233	70.9311	5.09907	5.14131
IMAS143	7.88232	7.54794	10.1374	9.95664	69.1682	69.1756	5.50689	5.55273	3.57241	3.68687	7.95599	7.85391	71.0079	71.0368	5.11931	5.17691
IMAS144	7.92679	7.58767	10.3642	10.3113	68.7687	68.4255	5.75871	5.84783	3.26109	3.01633	8.04379	8.00195	70.7095	70.5928	5.23851	5.32532
IMAS145	8.92251	9.22485	11.2013	11.5761	68.832	68.5005	5.41846	5.45255	3.4134	3.36206	8.28961	8.46193	70.8962	70.8599	5.16303	5.23092
IMAS146	9.5024	10.1167	10.9964	11.2055	68.9643	68.7959	5.43489	5.46517	3.43188	3.36909	7.9512	7.86234	71.0734	71.1894	5.17852	5.24523
IMAS147	8.16476	7.95477	10.3291	10.2684	69.1872	69.1748	5.15253	5.13985	3.56216	3.62318	7.92975	7.80596	71.1642	71.3246	5.03201	5.04156
IMAS148	7.20991	6.40417	10.1108	9.98538	69.819	70.3837	4.858	4.79283	2.9684	2.42	7.90263	7.75987	71.28	71.5236	5.03135	5.04039
IMAS149	7.98901	7.69518	10.2732	10.1327	69.3931	69.6145	5.21582	5.20758	3.30767	3.12577	7.8992	7.75405	71.2369	71.4674	4.96461	4.93685
IMAS15	7.69936	7.19393	10.7609	10.8634	68.9663	68.8213	5.41884	5.448	3.42343	3.34022	8.13759	8.18993	70.9641	70.9701	5.08589	5.11942
IMAS150	8.127	7.86028	10.3894	10.2923	69.3162	69.4744	5.13763	5.11397	3.2726	3.02997	7.94046	7.85684	71.3307	71.6022	4.80565	4.72924
IMAS151	8.72789	8.88375	10.0572	9.87725	69.244	69.3026	5.32442	5.34488	3.83804	4.19868	7.95863	7.87753	70.7598	70.6359	5.0903	5.13051
IMAS152	9.27755	9.794	10.5647	10.592	69.256	69.3375	5.18811	5.18317	3.67375	3.87782	8.00138	7.93564	71.249	71.4895	4.99524	4.98879
IMAS153	8.66804	8.76728	10.2782	10.1831	69.3614	69.5167	5.28725	5.29682	3.64014	3.8247	7.94625	7.83433	71.1628	71.3592	5.08652	5.11453
IMAS154	8.94508	9.36602	10.5162	10.5211	69.0386	68.9099	5.40501	5.43899	3.4964	3.51345	7.97198	7.89829	71.2387	71.4642	5.04698	5.06608
IMAS155	7.92554	7.52477	10.9811	11.191	68.637	68.1351	5.87135	5.982	3.54685	3.60125	8.1704	8.23777	70.8755	70.8543	5.37105	5.52309
IMAS156	8.07082	7.89441	10.7567	10.8375	69.4109	69.6313	4.78663	4.70884	3.18038	2.84893	7.791	7.57677	71.3301	71.5879	4.81713	4.74067
IMAS157	8.28846	8.22451	10.7603	10.9036	68.9084	68.707	5.41535	5.44972	3.44257	3.41512	8.26204	8.40866	70.8704	70.8358	5.13487	5.19524
IMAS158	8.08279	7.82671	10.207	10.0999	69.2475	69.3024	5.28536	5.29733	3.49845	3.507	7.82732	7.62629	70.9618	71.0103	5.12308	5.16282
IMAS159	6.89842	5.34351	10.2691	10.1031	69.4223	69.8712	4.94902	4.87552	3.47919	3.48067	7.79262	7.49164	71.2375	71.555	4.99073	4.98079
IMAS16	9.36698	9.98015	10.1976	10.0663	69.3792	69.5922	4.90141	4.83924	3.53309	3.56138	7.99695	7.94918	71.1516	71.3305	4.85125	4.77899
IMAS160	8.90993	9.21262	9.79361	9.45451	69.7116	70.1869	5.10721	5.08098	3.43299	3.39457	7.89482	7.74778	71.2878	71.5623	4.9433	4.91457
IMAS161	8.38147	8.23486	11.1203	12.0623	NA	NA	5.24943	5.24939	3.61498	3.82158	7.61141	7.04894	71.2767	71.6901	5.09571	5.1614
IMAS162	8.45651	8.45989	10.4084	10.3801	69.1627	69.149	5.48895	5.5329	3.91504	4.37711	7.95975	7.86531	70.8025	70.7389	5.29666	5.4084
IMAS163	8.23486	8.08715	10.0256	9.81347	69.2817	69.385	5.36256	5.37782	3.58228	3.6694	7.82698	7.63939	71.4419	71.8022	4.97288	4.96583
IMAS164	8.2454	8.08416	10.7113	10.8463	68.9355	68.738	5.66053	5.73476	3.4318	3.37503	7.97171	7.87485	70.5717	70.3509	5.43182	5.60067
IMAS165	7.79082	7.4187	10.2576	10.1654	69.2385	69.2713	5.14567	5.12715	3.4906	3.46706	7.98552	7.90613	71.2875	71.5513	4.9295	4.90317
IMAS166	8.23725	8.13352	10.5169	10.4417	69.1783	69.2332	5.31746	5.32839	3.28488	3.04854	8.149	8.21697	71.0061	71.0714	5.01943	5.02746
IMAS167	9.25742	9.79547	9.97086	9.6668	69.3058	69.4456	5.24265	5.23788	3.86958	4.31057	7.90167	7.77034	71.0057	71.0599	5.15064	5.20853
IMAS168	8.40011	8.35663	10.492	10.4724	69.1339	69.0911	5.12781	5.10992	3.58616	3.7053	8.24222	8.347	71.0023	71.0582	4.91029	4.88032
IMAS169	8.20684	7.94965	11.0257	11.3611	69.0512	68.8492	5.07851	5.0347	3.41225	3.35823	8.47367	8.84092	70.8441	70.7952	4.89781	4.83078
IMAS17	10.4936	11.7606	10.5651	10.5669	69.3693	69.5605	4.92398	4.87041	3.64113	3.81593	8.01428	7.9589	71.2545	71.4741	4.71567	4.60684
IMAS170	7.73041	7.3049	10.902	11.075	69.1139	69.0401	5.05237	5.02264	3.58992	3.71129	8.14726	8.21424	71.1818	71.3432	4.82964	4.75468
IMAS171	8.45299	8.43803	9.50652	9.03687	70.2351	71.1534	4.42668	4.28658	3.56802	3.66231	7.53573	7.12034	71.8755	72.5033	4.52569	4.34519
IMAS172	8.25244	8.1386	10.793	10.851	68.8212	68.5309	5.52469	5.57551	3.37794	3.27271	8.07073	8.06641	71.142	71.2911	5.18237	5.25822
IMAS173	7.75315	7.23112	10.7968	10.8664	69.3373	69.5208	4.86543	4.79844	3.41859	3.31563	8.08676	8.0889	71.1845	71.3659	4.82907	4.76771
IMAS174	8.37263	8.34302	10.6597	10.7818	69.2635	69.3338	5.3332	5.34757	3.44833	3.39577	7.92287	7.81964	71.1975	71.3654	5.08118	5.11276
IMAS175	7.72359	7.31145	10.5385	10.4923	69.3482	69.4863	5.00663	4.96657	3.71548	3.97671	8.25107	8.37857	71.1312	71.2836	4.77042	4.67484
IMAS176	7.90807	7.49608	10.9517	11.1873	69.1237	69.085	5.31748	5.32994	3.47702	3.4671	8.27478	8.42506	70.9276	70.9291	5.1824	5.25509
IMAS177	7.84858	7.51258	10.4677	10.4341	69.2094	69.2374	5.21884	5.2181	3.49461	3.478	8.13313	8.17625	70.8309	70.7641	5.03454	5.04752
IMAS178	8.73682	8.90289	10.2349	10.1687	69.2904	69.3872	5.36232	5.38787	3.66202	3.87459	7.97816	7.87096	71.0715	71.1665	4.99887	5.00022
IMAS179	8.35106	8.25582	10.0244	9.8062	69.5303	69.8131	5.22035	5.21715	3.52564	3.58525	7.92036	7.78828	71.1806	71.3629	4.91046	4.87578
IMAS18	8.66086	8.80482	11.0768	11.3767	68.7708	68.4139	5.28251	5.29366	3.4414	3.37776	8.14397	8.19968	70.9878	71.0515	4.96679	4.95419
IMAS180	9.16492	9.67301	10.2038	10.0617	69.2822	69.3818	4.80173	4.72281	3.66117	3.87182	7.87078	7.70209	71.497	71.8912	4.69364	4.57156
IMAS181	8.99272	9.37655	10.5326	10.5611	69.2235	69.2622	5.20881	5.20157	3.42711	3.31424	7.93461	7.83032	71.3958	71.7069	4.90726	4.87402
IMAS182	8.45384	8.46338	10.8517	10.9924	67.8583	66.6961	5.15374	5.14202	3.33873	3.20347	8.25091	8.39652	70.9465	70.9501	5.02667	5.03754
IMAS183	8.53354	8.57809	9.99943	9.77537	68.9209	68.7205	5.57831	5.63947	3.30559	3.11156	7.56334	7.1843	71.1151	71.2282	5.37482	5.53033
IMAS184	8.68892	8.76788	10.458	10.3889	69.0962	69.0611	5.51594	5.55756	3.53771	3.58415	7.9886	7.91715	70.8944	70.8677	5.1675	5.24332
IMAS185	9.35724	9.90868	10.0993	9.90231	69.2651	69.3707	5.19448	5.18687	3.96953	4.49195	7.67301	7.34698	71.4637	71.8148	4.89014	4.85257
IMAS186	9.2285	9.6821	10.5892	10.6256	69.2892	69.3963	5.09714	5.07261	3.75888	4.03729	8.0898	8.10543	71.0884	71.1861	4.83839	4.77192
IMAS187	7.37083	6.7005	10.5217	10.5118	69.1404	69.0862	5.01899	4.97942	3.23499	2.98281	8.04102	8.01766	70.6689	70.4893	4.82126	4.75625
IMAS188	8.59321	8.68481	10.5967	10.6099	69.3139	69.4621	4.99127	4.94422	3.41314	3.33148	7.79835	7.58165	71.4173	71.7584	4.93824	4.90843
IMAS189	9.02213	9.39145	10.3019	10.1779	69.0716	69.0166	5.39776	5.42721	3.81059	4.16606	7.78646	7.55462	70.8169	70.7522	5.28603	5.40642
IMAS19	8.80216	9.14539	10.5428	10.6046	69.3125	69.5494	4.99163	4.92121	3.41904	3.32454	8.26206	8.4122	71.7469	72.4669	4.41741	4.1022
IMAS190	8.80051	8.93868	10.6129	10.6541	69.0925	69.0589	5.20688	5.19921	3.81605	4.17854	7.89029	7.73436	71.1735	71.3706	4.95935	4.94649
IMAS191	8.8771	9.16126	10.0295	9.77921	69.2106	69.235	5.15588	5.13948	3.46209	3.4488	7.97415	7.88422	70.9952	71.0493	4.97999	4.97426
IMAS192	8.71437	8.89713	10.5879	10.6236	69.4401	69.6574	5.04355	5.00691	3.61934	3.75853	8.1772	8.26729	71.0707	71.148	4.77106	4.68494
IMAS193	8.62074	8.72286	10.8444	11.0335	69.272	69.3599	5.14249	5.12697	3.82914	4.25121	8.0809	8.08047	71.0035	71.0416	5.05488	5.07952
IMAS194	8.59944	8.68873	10.8224	10.9057	69.0788	69.0347	5.00819	4.96375	3.41202	3.31189	7.84117	7.66253	71.2139	71.4325	4.99215	4.98061
IMAS195	8.38098	8.33888	10.6284	10.672	68.599	68.0948	5.28861	5.29551	3.79184	4.11398	7.97207	7.90062	71.1267	71.2541	5.02327	5.03178
IMAS196	9.74158	10.5441	10.1707	9.97692	69.2769	69.3893	5.05911	5.02098	3.97158	4.51645	7.94709	7.85483	71.094	71.199	5.01	5.00937
IMAS197	8.70805	8.89646	10.742	10.8115	69.0591	68.9473	5.14576	5.13311	3.43004	3.37546	7.98649	7.92412	70.9708	70.9935	4.98429	4.97491
IMAS198	7.65547	7.10878	10.0363	9.82462	69.6024	69.9614	5.10929	5.08784	3.65162	3.82614	7.97043	7.90977	71.357	71.6393	4.8592	4.80889
IMAS199	8.34021	8.22968	10.3479	10.3034	69.2708	69.3317	5.41264	5.44938	3.65791	3.87552	8.00175	7.93311	70.9518	70.9846	5.17393	5.23924
IMAS2	9.13279	9.58751	10.0533	9.86165	69.0425	68.9099	5.36351	5.3837	3.42289	3.33567	8.16388	8.24052	70.5354	70.253	5.17943	5.25226
IMAS20	9.67422	10.4386	10.5142	10.5081	69.2405	69.2822	5.053	5.01691	3.6006	3.71	7.88075	7.73284	71.0662	71.15	4.8727	4.82052
IMAS200	8.44966	8.46218	10.6164	10.609	69.4049	69.631	4.83968	4.76796	3.46234	3.44241	7.99445	7.92437	71.3146	71.5785	4.77384	4.68561
IMAS201	6.87326	3.85364	10.635	10.7475	69.1851	69.2548	5.30175	5.32381	3.31986	3.08617	8.06432	8.03245	70.952	70.9547	5.09328	5.15801
IMAS202	8.20318	8.03278	10.5179	10.4747	69.2474	69.3059	5.17939	5.17146	3.503	3.54545	7.94129	7.83896	70.9697	70.9844	4.84476	4.78336
IMAS203	9.12775	9.57306	10.1753	9.98959	69.5366	69.8354	5.04989	5.01887	3.62356	3.75157	7.81717	7.62409	71.6541	72.1549	4.90592	4.8616
IMAS204	7.80327	7.39379	10.2286	10.0652	69.3947	69.6037	5.08297	5.05539	3.37096	3.25516	7.97202	7.89559	71.2754	71.5199	5.00895	5.01386
IMAS205	8.22111	8.04152	10.9689	11.1881	68.9523	68.7662	5.47478	5.51986	3.39563	3.2933	8.26701	8.398	70.8613	70.8097	5.10952	5.15995
IMAS206	8.37334	8.38132	10.774	10.9431	69.0587	68.9316	5.37217	5.39493	3.63151	3.79529	8.02655	7.97525	70.9037	70.9115	5.12718	5.18
IMAS207	8.42156	8.40918	10.3229	10.2236	69.2133	69.2463	5.40595	5.4398	3.50755	3.51932	7.56457	7.16826	71.2886	71.55	5.16637	5.23377
IMAS208	8.76828	9.03435	10.6872	10.7791	69.2143	69.262	5.23383	5.23102	3.71766	4.00331	7.88862	7.73828	70.9035	70.8892	5.01084	5.00558
IMAS209	7.85429	7.48739	10.4659	10.4902	69.22	69.279	5.10772	5.08366	3.4729	3.49951	8.00492	7.93507	71.106	71.2584	4.98296	4.97802
IMAS21	8.4574	8.48858	10.7556	10.837	68.8329	68.5759	5.36837	5.38646	3.11364	2.70917	8.12306	8.16876	71.0569	71.1019	4.91034	4.8813
IMAS210	8.38324	8.3452	10.6523	10.8029	69.1515	69.1315	5.16052	5.13702	3.48976	3.513	8.04085	8.00569	70.8611	70.7929	5.0425	5.06229
IMAS211	8.46312	8.49649	10.1916	9.96329	69.4067	69.6421	5.46709	5.50002	3.51512	3.57584	7.85231	7.66757	71.0578	71.1509	5.13135	5.18591
IMAS212	9.04764	9.43831	10.6945	10.7756	69.0233	68.8841	5.29076	5.29501	3.70964	3.97571	8.21746	8.33927	70.664	70.4697	5.10448	5.14482
IMAS213	8.5161	8.6086	10.4417	10.3979	69.444	69.6805	4.98571	4.94165	3.61776	3.76394	8.02463	7.99344	71.0141	71.0844	4.901	4.85555
IMAS214	8.5275	8.61203	11.022	11.2803	69.2142	69.2528	5.23666	5.23614	3.45026	3.40811	8.08079	8.0819	71.0493	71.1209	4.90327	4.86607
IMAS215	8.36721	8.32318	10.1267	10.0094	69.3071	69.433	5.35948	5.38151	3.69581	3.90029	7.80972	7.61197	71.1229	71.2485	5.14646	5.20531
IMAS216	8.90511	9.2	10.403	10.3223	69.1839	69.1787	5.27602	5.28367	3.62145	3.743	8.22017	8.33868	70.9828	71.0078	5.06011	5.0814
IMAS217	9.02873	9.42473	10.924	11.1283	69.0244	68.8746	5.04312	5.01152	3.76436	4.07668	8.24994	8.38665	71.0062	71.0598	4.8824	4.83785
IMAS218	9.27072	10.0463	11.1915	11.6824	68.6635	67.8055	5.47903	5.53456	3.50737	3.55286	8.05285	8.04456	70.5183	70.1685	5.31707	5.47945
IMAS219	8.31758	8.17805	10.5242	10.5871	69.332	69.488	5.12512	5.10706	3.21232	2.90756	8.43348	8.71221	70.8736	70.826	4.90766	4.871
IMAS22	7.82551	6.65171	10.6549	10.7773	69.2729	69.4127	4.99482	4.87248	3.45463	3.41578	7.99481	7.90631	71.0895	71.2633	4.90058	4.8009
IMAS220	8.94125	9.38008	10.1657	9.95216	68.9878	68.6485	5.19441	5.18541	3.56747	3.6757	8.14971	8.22121	71.0488	71.1411	4.91481	4.86387
IMAS221	8.17589	7.96429	10.9337	11.1366	69.3798	69.5589	4.96801	4.92062	3.27104	3.02054	8.06836	8.07955	71.1604	71.3146	4.81596	4.73866
IMAS222	8.17556	7.97325	10.2338	10.0843	69.384	69.5951	5.24599	5.24307	3.66053	3.88201	7.93798	7.81015	71.1558	71.3106	5.10123	5.14711
IMAS223	8.91314	9.22546	10.6904	10.7383	68.999	68.8506	5.37106	5.39707	3.69523	3.88749	8.0197	7.98466	71.1508	71.2965	4.84275	4.7881
IMAS224	7.99067	7.71746	10.7338	10.8633	68.9811	68.7721	5.25481	5.25584	3.64494	3.8056	7.84309	7.6506	71.1279	71.2633	5.00063	5.00099
IMAS225	8.23532	8.05046	10.4465	10.4445	69.1033	68.9835	5.3143	5.32517	3.27745	3.0961	8.31779	8.50119	70.851	70.7878	4.92471	4.89146
IMAS226	8.44827	8.43559	11.1632	11.4857	69.3608	69.5487	4.98132	4.93336	3.38714	3.29634	8.10834	8.13051	71.3544	71.6694	4.96586	4.94366
IMAS227	8.97779	9.30452	10.6459	10.7322	69.2506	69.3367	5.14286	5.1224	3.31487	3.12784	8.01801	7.96984	71.0196	71.0756	4.99755	4.99796
IMAS228	8.10543	7.95683	10.7457	10.8889	69.3695	69.5578	4.81441	4.73465	3.58383	3.67716	7.94345	7.84329	71.1759	71.3595	4.91911	4.88653
IMAS229	8.87763	9.15065	10.7345	10.8114	69.2699	69.3349	5.25827	5.26383	3.2072	2.91235	8.15961	8.23451	70.9189	70.886	5.1842	5.26292
IMAS23	7.66908	6.92128	10.7757	10.9649	69.0756	68.9048	5.19145	5.18058	3.39311	3.31108	8.19393	8.27897	71.0993	71.2338	4.79168	4.6805
IMAS230	8.7611	8.96188	10.6016	10.605	69.0609	68.9901	5.34443	5.3652	3.37978	3.23927	7.80355	7.59861	71.0347	71.1005	5.14117	5.19729
IMAS231	8.66373	8.80981	10.6465	10.6998	69.2628	69.3458	5.12706	5.10666	3.6718	3.89619	7.98175	7.9077	70.7832	70.6544	4.93197	4.90695
IMAS232	8.65992	8.77439	11.0058	11.1793	68.9894	68.84	5.388	5.4101	3.59235	3.70256	8.2826	8.44324	70.7151	70.537	5.00977	5.02479
IMAS233	9.24902	9.78984	11.0486	11.2613	69.2214	69.282	5.18757	5.17413	3.75135	4.06079	8.11612	8.15229	70.9148	70.9014	4.98874	4.98259
IMAS234	8.82585	9.14152	10.7817	10.8663	68.9362	68.7631	5.37363	5.39399	3.37323	3.24486	8.26623	8.41794	70.794	70.6823	4.99475	4.9969
IMAS236	8.44107	8.43878	10.4906	10.487	69.0212	68.8984	5.52018	5.56478	3.36829	3.21309	8.16184	8.24712	70.8821	70.8322	5.07368	5.10251
IMAS237	9.27453	9.82647	10.5573	10.61	69.2467	69.3202	5.09559	5.06627	3.48703	3.49249	8.10134	8.12698	71.07	71.1689	4.77989	4.68802
IMAS238	8.464	8.4728	11.6957	12.2677	68.9455	68.7335	5.43496	5.46851	3.65082	3.83403	8.16459	8.23552	71.1442	71.2698	5.05431	5.07331
IMAS239	8.91356	9.19903	10.3771	10.261	69.2432	69.299	5.05558	5.01196	3.57256	3.68674	8.20103	8.30253	70.989	71.0405	4.78407	4.69581
IMAS24	8.52595	8.60356	11.0089	11.2193	69.0324	68.9334	5.47463	5.51058	3.4093	3.31469	8.20004	8.30264	70.6866	70.5406	5.24879	5.34556
IMAS240	8.83125	9.07146	10.6375	10.6348	69.3939	69.5869	5.01017	4.96662	3.33144	3.15979	8.27623	8.43087	70.9175	70.9235	4.76585	4.67001
IMAS241	8.46482	8.48573	10.835	11.3322	69.0905	68.9353	5.22888	5.22282	3.56719	4.08435	8.23638	8.99244	70.7176	70.0094	5.05121	5.11274
IMAS242	7.94244	7.61307	10.3426	10.2918	69.1965	69.2428	5.49813	5.54053	3.35385	3.20877	8.20017	8.30233	70.5826	70.347	5.0608	5.08311
IMAS243	9.37934	9.96934	11.3183	11.679	68.963	68.7958	5.37185	5.39502	3.56185	3.63983	8.16329	8.23464	70.5591	70.2875	5.12829	5.18774
IMAS244	8.79779	8.9991	10.4367	10.4385	69.2059	69.2293	5.2258	5.22513	3.36441	3.26216	8.24635	8.39535	70.7983	70.7006	4.88375	4.84393
IMAS245	8.68619	8.85315	10.2335	10.0607	69.2623	69.3342	5.12098	5.10131	3.60479	3.70465	8.24766	8.37733	70.856	70.8093	4.88339	4.83561
IMAS246	7.93453	6.79672	10.7077	10.9549	69.1017	68.9885	5.11388	5.04382	3.5477	3.90826	8.09629	8.20383	71.0584	71.4637	4.89133	4.70605
IMAS247	8.0641	7.81724	10.269	10.1504	69.3858	69.5711	5.29363	5.30427	3.26549	3.00328	8.29005	8.44592	70.8937	70.8662	4.96634	4.96459
IMAS248	8.25377	8.13383	10.2667	10.1921	69.5837	69.9181	5.0253	4.9788	3.54012	3.61314	8.1701	8.23543	70.8996	70.8817	4.87713	4.82631
IMAS249	8.65672	8.93726	10.5299	10.5428	69.2513	69.407	5.24603	5.24507	3.59286	3.72854	8.18155	8.27919	70.7816	70.6674	5.02702	5.0306
IMAS25	9.03692	9.45295	10.6031	10.6073	68.9284	68.7131	5.47039	5.5121	3.36149	3.24868	7.97132	7.895	70.8493	70.7897	5.16144	5.22393
IMAS250	8.43209	8.44935	10.6692	10.7411	69.4239	69.6216	5.1348	5.11528	3.32224	3.14676	8.28127	8.44453	70.764	70.6504	4.87586	4.82515
IMAS251	8.88371	9.3152	10.2587	10.0784	69.2846	69.4763	5.24465	5.24748	3.51622	3.54041	8.00001	7.93736	70.7265	70.5541	5.09734	5.14438
IMAS252	8.35551	8.27905	10.3571	10.2113	69.4335	69.682	5.00144	4.9329	3.37911	3.23264	8.25136	8.41786	70.9038	70.8905	4.87312	4.79951
IMAS253	7.57405	7.02187	10.6431	10.7218	69.1113	69.0455	5.00776	4.96282	3.32272	3.16121	8.36131	8.57488	70.256	69.8201	4.78701	4.70131
IMAS254	8.39859	8.35651	10.4505	10.4203	69.2084	69.2585	5.0572	5.00487	3.72809	4.04879	7.92308	7.78056	70.8836	70.8361	5.02497	5.04108
IMAS255	8.34541	8.22874	10.3652	10.2571	69.1504	69.1458	5.26317	5.26028	3.69686	3.95218	8.20319	8.31188	70.6622	70.4757	5.02397	5.03485
IMAS256	9.1315	9.58751	10.0214	9.77871	69.3353	69.4584	4.87571	4.8101	3.60673	3.73878	7.9753	7.89216	71.2112	71.4154	4.83015	4.75729
IMAS257	9.00901	9.39746	10.3998	10.3767	69.4257	69.6498	4.92579	4.87133	3.57074	3.63129	7.84477	7.65587	71.3078	71.5831	4.81389	4.7443
IMAS258	8.16306	7.93316	10.4186	10.3467	69.4636	69.7573	5.05418	5.01886	3.51931	3.5427	8.04992	8.02971	70.5661	70.3429	5.04466	5.05842
IMAS259	8.52345	8.60342	10.0671	9.81699	69.376	69.578	5.1054	5.08282	3.47668	3.47957	8.03788	8.01885	70.897	70.8825	5.02738	5.03711
IMAS26	7.3803	6.72455	10.4671	10.4679	69.2917	69.3733	5.19912	5.1937	3.33843	3.16068	8.10903	8.12647	71.1186	71.262	5.02405	5.04131
IMAS260	9.02089	9.37475	10.2197	10.0864	69.2352	69.3119	5.21056	5.20535	3.87235	4.28837	7.92256	7.7881	70.9191	70.9198	4.99733	4.99803
IMAS261	8.34949	8.30392	11.0036	11.2483	68.8196	68.5149	5.37329	5.39644	3.61132	3.74206	8.06537	8.03516	70.9691	70.9872	4.9817	4.9791
IMAS262	8.35131	8.14564	10.2255	9.85572	69.1475	69.1033	5.1692	5.13341	3.73577	4.1369	8.00545	7.92982	70.8835	70.8099	5.1316	5.23063
IMAS263	NA	NA	NA	NA	NA	NA	NA	NA	3.57077	3.67799	8.24266	8.51156	70.8468	70.7346	5.07779	5.17924
IMAS264	8.28387	7.95077	10.6	10.7186	69.2411	69.3907	4.96481	4.8153	3.52994	3.59556	8.25864	8.47884	70.77	70.5661	4.95508	4.90789
IMAS265	8.43729	8.50974	10.5551	10.4418	69.1072	69.0346	5.13516	5.06765	3.2415	2.79203	8.5279	9.06743	70.3935	69.7887	5.06297	5.10498
IMAS266	NA	NA	NA	NA	NA	NA	NA	NA	3.60229	3.85007	8.18684	8.39332	70.8181	70.6044	4.90118	4.72414
IMAS267	8.14551	7.55666	10.1014	9.44228	69.4115	69.8437	5.08085	4.98027	3.53346	3.61133	8.05011	8.01631	70.6492	70.3316	4.89589	4.8088
IMAS269	8.93631	9.18866	10.631	10.6523	69.0905	68.9946	5.24368	5.24797	3.09901	2.69349	8.1152	8.14585	71.0039	71.056	5.06204	5.07844
IMAS27	8.77135	9.01748	10.5023	10.4544	69.1257	69.1288	5.25409	5.25783	3.32805	3.14595	7.87289	7.74049	71.0353	71.1087	4.9883	4.9786
IMAS270	8.53681	8.68849	10.6401	10.7735	69.1988	69.304	4.97845	4.83448	3.62898	4.55242	7.97545	7.5523	71.1482	71.9008	4.88737	4.67198
IMAS271	8.92575	9.42566	10.5309	10.5509	69.1881	69.2118	5.1746	5.15325	3.66695	4.19682	8.0679	8.0957	70.8639	70.7438	5.02669	5.04065
IMAS272	9.22864	10.7441	10.7442	11.0155	NA	NA	5.23772	5.24198	3.1341	2.55927	8.16635	8.29086	71.0147	71.109	4.90268	4.81731
IMAS273	8.17391	7.72901	10.2561	9.87072	69.5636	70.2313	4.72418	4.45254	3.40243	2.77414	8.22807	8.95525	71.0885	71.613	4.65428	4.08882
IMAS274	NA	NA	NA	NA	NA	NA	NA	NA	3.42141	3.27033	8.1034	8.17899	71.0766	71.2497	4.80192	4.47088
IMAS275	8.25613	8.10001	10.7809	10.9741	68.938	68.5761	5.09281	5.04271	3.4966	3.4922	8.23834	8.38208	70.9104	70.892	4.88116	4.81379
IMAS276	NA	NA	NA	NA	NA	NA	NA	NA	3.59767	3.85163	8.13608	8.23286	71.1324	71.4798	4.74511	4.32323
IMAS277	8.34453	8.09741	10.3883	10.1598	69.2398	69.3849	5.15917	5.10041	3.63021	3.85038	8.03313	7.9832	70.8732	70.8054	5.1134	5.20109
IMAS278	9.32082	10.1953	10.0483	9.64928	69.3122	69.4417	5.26613	5.27626	3.38726	3.27188	7.93019	7.77969	70.7941	70.6652	5.00127	5.00203
IMAS279	9.22509	10.7897	10.2199	9.70659	69.4776	70.0182	5.0199	4.89823	3.55244	3.96902	8.10517	8.25778	70.8715	70.6882	5.0226	5.02507
IMAS28	7.86363	7.50816	10.6385	10.685	69.3525	69.521	5.2748	5.27631	3.40608	3.32156	8.11303	8.1259	71.1883	71.3862	4.99939	5.00001
IMAS280	8.24649	8.1023	10.4061	10.4227	68.8271	68.4985	5.31493	5.32897	3.27554	3.05007	8.07466	8.10048	70.8941	70.8432	4.96763	4.95734
IMAS282	8.07497	7.21548	10.0061	9.26565	69.2713	69.4714	4.90037	4.7104	3.40062	2.85777	7.88689	7.00805	71.1239	71.8011	4.76354	4.37584
IMAS283	NA	NA	NA	NA	NA	NA	NA	NA	3.40753	3.25485	8.36047	8.82351	70.6838	70.2244	4.8484	4.5868
IMAS284	8.8492	9.17671	10.3916	10.2431	69.2244	69.2987	5.12054	5.08532	3.54889	3.78602	8.07566	8.10359	70.8377	70.6709	4.97833	4.95474
IMAS285	8.05844	7.7216	10.4517	10.3608	69.0297	68.9119	5.20751	5.19929	3.32238	2.78612	7.96931	7.7284	71.0419	71.2591	4.9891	4.97248
IMAS286	7.77368	7.16725	10.1921	9.93569	69.3355	69.6206	5.12044	5.08589	3.26688	2.97546	8.07791	8.0844	70.8299	70.7729	4.93098	4.88543
IMAS287	NA	NA	NA	NA	NA	NA	NA	NA	3.51595	3.56856	8.19927	8.39199	70.9591	71.0307	4.82899	4.5194
IMAS288	NA	NA	NA	NA	NA	NA	NA	NA	3.64567	4.01503	8.04146	7.98517	70.9246	70.8624	4.91095	4.7758
IMAS289	8.65173	8.99181	10.3144	9.97476	69.3614	69.6734	5.25088	5.25841	3.33373	3.0238	8.07953	8.11694	71.261	71.624	4.75028	4.546
IMAS29	8.25997	8.11959	9.966	9.75159	69.2801	69.3681	5.20194	5.1939	3.45218	3.37902	7.98245	7.91201	70.8746	70.8302	4.91879	4.89161
IMAS290	7.97574	7.6447	10.7265	10.7926	69.2545	69.3398	5.16711	5.15866	3.26435	2.99637	8.34117	8.55798	70.8963	70.8927	4.92719	4.89248
IMAS291	8.70132	8.8814	10.1831	9.9719	69.6473	70.1059	4.94146	4.88699	3.63531	3.81797	7.83943	7.65629	71.1738	71.3511	4.80453	4.72508
IMAS292	8.49692	8.58008	10.5677	10.6071	69.2826	69.4782	5.22434	5.22507	3.55608	3.71462	8.01567	7.97891	71.0353	71.1308	5.12017	5.21191
IMAS293	8.08031	7.87895	10.4181	10.3597	69.1693	69.1954	5.22774	5.2193	3.53509	3.58962	8.07703	8.06149	70.9069	70.8871	4.88104	4.83658
IMAS294	8.70682	8.84435	10.345	10.2848	69.1522	69.1226	5.30534	5.31359	3.6095	3.71711	8.17376	8.24807	70.892	70.8922	5.05847	5.08267
IMAS295	8.8023	8.94486	10.2054	10.0242	69.5659	69.9597	5.03945	4.99756	3.48005	3.48393	7.98088	7.92156	71.0801	71.1576	4.90699	4.87365
IMAS296	8.3698	8.32369	10.3936	10.289	69.3157	69.5836	5.07424	5.02888	3.63527	3.82773	7.78239	7.51205	71.2034	71.4387	4.88211	4.81062
IMAS297	8.76371	9.37255	10.6324	10.7515	69.1814	69.1991	5.2476	5.249	3.57212	3.87338	8.12067	8.2241	70.7614	70.1492	5.10054	5.26132
IMAS298	8.59716	8.67727	10.4292	10.3786	69.3863	69.6184	5.05124	5.02235	3.4942	3.48415	8.08041	8.08538	71.1333	71.2468	4.83571	4.77645
IMAS299	7.91689	7.55908	10.3326	10.268	69.5503	69.8919	4.66879	4.56497	3.37919	3.26018	8.02549	7.98612	71.5889	72.0425	4.59699	4.43463
IMAS3	9.0387	9.44481	10.255	10.1086	69.15	69.1236	5.2699	5.27569	3.70822	3.96216	8.00638	7.94976	70.7266	70.5964	5.17528	5.23898
IMAS30	8.82815	9.08729	10.2688	10.2139	69.1709	69.1593	5.43427	5.47768	3.7232	3.99774	7.78336	7.5643	71.0598	71.1381	5.22718	5.31967
IMAS300	8.79277	9.5551	10.6835	10.7751	69.0633	68.8889	5.17355	5.14665	3.71477	4.12753	7.9245	7.73639	71.0599	71.1917	4.86531	4.75051
IMAS301	8.97566	9.48946	10.6077	10.6552	69.0663	68.8813	5.42822	5.48004	3.43475	3.33942	8.03275	7.98156	70.8736	70.8357	5.04735	5.07689
IMAS302	9.36111	9.93285	10.8529	11.0442	69.0719	68.9241	5.27093	5.27159	3.61251	3.78261	7.96943	7.87684	70.9073	70.904	5.0791	5.10755
IMAS303	8.22762	8.08344	10.5084	10.4481	69.0801	69.0157	5.39818	5.4242	3.42145	3.32865	8.221	8.36036	70.85	70.761	5.03918	5.0642
IMAS304	NA	NA	NA	NA	NA	NA	NA	NA	3.71118	4.18052	7.97844	7.84924	71.1031	71.3797	4.87483	4.65444
IMAS305	8.95169	9.3515	10.2165	9.99661	69.4967	70.0834	4.92248	4.83147	3.61982	3.82247	8.01744	7.97243	71.1536	71.3306	4.84877	4.75947
IMAS306	NA	NA	NA	NA	NA	NA	NA	NA	3.58886	3.78756	8.1275	8.25891	70.7906	70.5185	4.98314	4.94855
IMAS307	9.17882	9.84205	10.4797	10.3815	68.9756	68.6579	5.36795	5.39408	3.47733	3.44233	8.14229	8.20676	70.9889	71.0686	4.83697	4.73442
IMAS308	9.02014	9.38179	10.1422	9.96966	69.1278	69.0849	5.10103	5.07871	3.69926	3.94573	8.06285	8.04009	70.844	70.7714	4.80598	4.73023
IMAS309	8.16978	7.86905	10.3101	10.1303	69.2698	69.4357	4.96564	4.89279	3.41454	3.33965	8.08646	8.09943	71.0317	71.112	4.80648	4.70698
IMAS31	7.2301	6.45694	10.5383	10.4606	68.9549	68.795	5.51204	5.5513	3.49268	3.48214	7.88285	7.72781	70.7359	70.6101	5.3709	5.5156
IMAS310	8.26838	8.12148	10.2173	10.0254	69.351	69.5096	5.12339	5.09572	3.32226	3.14233	8.10432	8.12704	70.9375	70.9426	4.93251	4.91012
IMAS311	7.98697	7.12406	10.1417	9.6072	69.4611	69.995	5.19109	5.16218	3.43278	3.36671	8.04585	8.03464	71.0085	71.0963	4.97659	4.95472
IMAS312	8.84898	9.10606	10.1021	9.91139	69.2442	69.3197	5.10064	5.07565	3.62842	3.79132	7.91764	7.80229	71.0751	71.1577	4.85436	4.79366
IMAS313	NA	NA	NA	NA	NA	NA	NA	NA	3.63022	3.97282	7.95424	7.77107	70.3027	69.2209	5.21312	5.51191
IMAS315	8.14575	7.92057	10.2364	10.0988	69.2589	69.3629	5.41345	5.44388	3.26677	3.05776	8.09156	8.11288	70.8407	70.7908	5.04393	5.06271
IMAS316	NA	NA	NA	NA	NA	NA	NA	NA	3.63032	3.90579	7.84878	7.55534	71.112	71.397	4.88294	4.67177
IMAS317	8.09014	7.84816	10.7426	10.8506	69.0338	68.9124	5.09361	5.06008	3.3116	3.13599	8.11252	8.13074	70.9894	71.0671	4.83245	4.75801
IMAS318	8.03666	7.6715	10.4697	10.3973	69.5699	69.9224	4.65814	4.49726	3.08789	2.56186	8.05508	8.04703	71.1336	71.2927	4.47741	4.19828
IMAS319	NA	NA	NA	NA	NA	NA	NA	NA	3.42857	3.3118	8.22951	8.48176	70.9384	70.9389	5.01223	5.01078
IMAS32	7.82332	7.4294	10.3861	10.304	69.167	69.2153	5.22517	5.22052	3.51104	3.53761	7.99352	7.91636	71.1291	71.2595	4.85909	4.80202
IMAS320	NA	NA	NA	NA	NA	NA	NA	NA	3.60287	3.84915	8.1085	8.179	71.1234	71.419	4.8708	4.63244
IMAS321	6.9699	6.01087	10.4284	10.3306	69.2629	69.3582	5.01339	4.96968	3.09611	2.68092	8.10347	8.12058	71.1708	71.332	4.97151	4.96011
IMAS322	9.09902	9.54672	10.2684	10.0921	69.3043	69.4316	5.10031	5.07449	3.76819	4.13673	8.05888	8.03548	70.9936	71.0159	4.85017	4.79095
IMAS323	7.7168	6.23335	10.519	10.5646	69.0735	68.9275	5.26713	5.28227	3.60376	3.79573	8.1602	8.27971	70.9189	70.8641	4.74667	4.54196
IMAS324	NA	NA	NA	NA	NA	NA	NA	NA	3.56905	3.78075	8.14202	8.23075	70.7303	70.4232	5.17228	5.41215
IMAS325	8.63685	8.97383	10.954	11.6631	NA	NA	5.19812	5.16722	3.48564	3.52591	8.0117	7.92684	70.8243	70.6897	5.0532	5.0846
IMAS326	NA	NA	NA	NA	NA	NA	NA	NA	3.47238	3.45697	7.91684	7.69147	71.1187	71.4119	4.8549	4.60335
IMAS327	8.69731	9.2671	10.7149	11.0525	68.8933	68.3656	5.45035	5.56032	3.50268	3.622	8.04662	7.92771	71.0334	71.3336	4.9526	4.86815
IMAS328	9.14748	10.4986	10.2407	9.76765	NA	NA	5.3725	5.45025	3.50723	3.50515	8.04575	8.0119	70.7435	70.5164	4.98282	4.96354
IMAS329	8.44783	8.46557	10.417	10.3209	69.2112	69.2424	5.14546	5.0876	3.5536	3.6742	7.9918	7.9085	71.0275	71.1185	4.90809	4.81391
IMAS33	8.25653	8.11384	9.97576	9.72904	69.1433	69.1195	5.33658	5.34713	3.96651	4.46456	7.96578	7.90616	70.5993	70.3686	5.16094	5.2224
IMAS331	7.91256	7.58793	10.4676	10.472	69.1625	69.147	5.22767	5.22683	3.36955	3.24314	7.97102	7.89081	70.8375	70.7819	5.03223	5.04222
IMAS332	9.21608	10.6223	10.6986	10.8342	68.7451	68.0625	5.40941	5.49428	3.47041	3.42105	8.10957	8.28864	70.91	70.7711	4.90379	4.73934
IMAS334	NA	NA	NA	NA	NA	NA	NA	NA	3.46775	3.43521	8.10433	8.17506	71.0553	71.2904	4.81222	4.49367
IMAS335	8.15183	7.96485	10.3557	10.2685	69.2599	69.361	5.2068	5.20005	3.4265	3.35089	7.99145	7.94127	71.0898	71.2071	4.9496	4.92957
IMAS336	7.83795	6.6538	10.1794	9.63505	NA	NA	5.13655	5.0767	3.50258	3.56171	8.12443	8.18554	71.1854	71.4203	4.69791	4.44661
IMAS337	8.36819	8.29173	9.91061	9.59906	69.1741	69.1837	5.2628	5.26549	3.58024	3.70034	8.03344	7.97246	70.7643	70.677	4.94698	4.92801
IMAS338	8.93748	9.83426	10.5273	10.5141	NA	NA	5.36963	5.43444	3.63049	3.844	8.16619	8.29521	70.8107	70.657	5.01341	5.01524
IMAS339	NA	NA	NA	NA	NA	NA	NA	NA	3.61411	3.87301	7.88726	7.62495	70.9662	71.0119	5.08855	5.20881
IMAS34	7.89788	7.55267	10.5479	10.577	69.0766	69.0215	5.33554	5.34616	3.57709	3.69853	7.86862	7.7022	71.0963	71.2034	5.089	5.12696
IMAS340	NA	NA	NA	NA	NA	NA	NA	NA	3.35365	3.02764	8.05959	8.04678	70.9745	71.0334	4.80277	4.47452
IMAS341	7.70192	6.173	10.4405	10.3566	69.209	69.2737	5.28193	5.29911	3.32798	3.08039	8.0113	7.94684	70.9143	70.8816	5.09174	5.16368
IMAS342	7.75747	7.37315	11.0137	11.235	69.253	69.3199	5.06666	5.03622	3.57558	3.64918	8.24148	8.36394	70.8531	70.7965	4.94142	4.92353
IMAS343	NA	NA	NA	NA	NA	NA	NA	NA	3.63461	3.94239	8.05227	8.04317	70.8501	70.6221	4.91463	4.78409
IMAS344	NA	NA	NA	NA	NA	NA	NA	NA	3.44718	3.38384	8.43011	8.9868	70.7402	70.3856	4.87555	4.65107
IMAS345	8.2529	8.08742	10.7891	10.9384	69.0481	68.9285	5.2272	5.22329	3.29939	3.11229	8.34166	8.53625	70.7324	70.5855	4.96035	4.95295
IMAS346	7.50917	5.50453	10.5705	10.6364	NA	NA	5.32707	5.373	3.37698	3.20785	8.81503	9.67145	70.3879	69.7833	5.03651	5.06508
IMAS347	8.34887	8.25604	10.566	10.581	68.9727	68.6336	5.11018	5.06444	3.24099	2.84895	8.31213	8.53531	70.6525	70.4457	4.88498	4.82649
IMAS348	8.09677	7.88474	10.3509	10.3173	69.2894	69.3602	5.16436	5.15514	3.58485	3.6582	7.90023	7.78011	71.0513	71.1197	4.84173	4.77939
IMAS35	8.60059	8.89378	10.1116	9.44651	69.223	69.3075	5.43912	5.54722	3.5575	4.02191	8.03123	7.8891	70.8161	70.3275	5.05054	5.12
IMAS350	8.79836	9.48989	10.3701	10.1218	69.0351	68.8113	5.35843	5.41598	3.17669	2.59469	8.27353	8.54346	70.7693	70.5864	5.01343	5.01663
IMAS351	8.21178	7.99689	10.9348	11.2152	69.0702	68.8769	5.11998	5.09568	3.34078	3.13536	8.52144	8.93712	70.496	70.1219	5.05826	5.09417
IMAS354	8.35886	8.30085	10.5449	10.5776	69.0775	69.0008	5.39469	5.41996	3.58153	3.68137	8.22278	8.3441	70.5482	70.2751	5.29643	5.42166
IMAS355	NA	NA	NA	NA	NA	NA	NA	NA	3.23984	2.6981	8.23773	8.48132	70.8476	70.7093	5.09488	5.22581
IMAS359	NA	NA	NA	NA	NA	NA	NA	NA	3.52996	3.59195	7.98414	7.8504	70.8302	70.639	5.02932	5.04705
IMAS36	8.35642	8.26399	10.4816	10.5162	69.4168	69.8103	5.10323	5.0608	3.40762	3.26421	7.87829	7.69735	70.9827	71.0265	4.97217	4.95574
IMAS361	7.52689	6.64127	10.5816	10.6663	69.1334	69.0561	5.31535	5.33871	3.22114	2.85662	8.33855	8.5767	70.6245	70.372	5.07789	5.11782
IMAS362	8.81111	9.0694	10.5421	10.5082	69.0696	68.9864	5.32667	5.34344	3.49254	3.50492	8.10268	8.13903	70.8286	70.729	4.96745	4.95903
IMAS363	9.18208	9.6147	10.1809	9.95933	68.937	68.7497	5.53522	5.58712	3.55988	3.6473	7.937	7.84056	70.6712	70.4634	5.29027	5.41942
IMAS364	NA	NA	NA	NA	NA	NA	NA	NA	3.56946	3.76071	8.22318	8.49977	71.0136	71.0883	5.01074	5.01645
IMAS365	8.29644	8.12167	10.7202	10.8895	69.0549	68.794	5.23058	5.22914	3.49769	3.53213	8.49135	8.89304	70.6787	70.4673	5.01797	5.02218
IMAS366	8.27476	8.00303	10.3884	10.211	NA	NA	5.50959	5.65611	3.44324	3.36206	8.09324	8.12423	71.015	71.0771	5.02044	5.04487
IMAS367	8.01473	7.09137	10.6299	10.7247	NA	NA	5.41464	5.51369	3.10703	2.47533	8.23056	8.41257	70.6662	70.3784	5.02292	5.03916
IMAS368	8.66623	8.92389	9.96933	9.50721	69.4347	69.6736	5.16714	5.15007	3.53988	3.73764	7.98689	7.79793	71.0325	71.1864	5.0137	5.03023
IMAS369	8.29894	8.21529	10.0433	9.81105	69.353	69.5339	5.08473	5.05253	3.32459	3.14915	7.82058	7.60125	71.0786	71.212	5.14764	5.19634
IMAS37	8.54145	8.59343	10.4121	10.3391	69.2946	69.4108	5.15169	5.13648	3.40542	3.33851	7.99995	7.93385	70.8999	70.9153	5.10506	5.14315
IMAS370	8.04813	7.24034	10.6563	10.7697	69.1818	69.1888	5.09542	5.0163	3.41418	3.27821	8.33787	8.66635	70.5639	70.1187	5.18818	5.32664
IMAS371	8.60851	8.92149	10.7108	10.9615	69.0258	68.7775	5.10794	5.02897	3.64193	3.88798	8.11175	8.16661	71.314	71.7604	4.74009	4.52908
IMAS372	NA	NA	NA	NA	NA	NA	NA	NA	3.45345	3.3858	8.11827	8.18983	70.6104	70.0446	5.37994	5.97741
IMAS373	NA	NA	NA	NA	NA	NA	NA	NA	3.66755	4.06417	7.99667	7.86718	70.9174	70.8843	5.09292	5.2203
IMAS374	NA	NA	NA	NA	NA	NA	NA	NA	3.54769	3.64764	8.35361	8.82616	70.6773	70.2003	5.15768	5.383
IMAS375	8.09142	7.87568	10.6934	10.7577	69.024	68.8655	5.47031	5.51167	3.44015	3.39667	8.39101	8.645	70.4433	70.1198	5.248	5.33949
IMAS376	8.55148	8.66219	10.5563	10.6184	69.1023	68.9868	5.13726	5.11148	3.43545	3.36492	8.24422	8.41523	70.927	70.8739	5.023	5.03777
IMAS377	NA	NA	NA	NA	NA	NA	NA	NA	3.60089	3.7986	8.04642	7.99689	71.0372	71.1916	4.99118	4.96082
IMAS378	8.464	8.54612	10.4022	10.2354	69.119	69.0158	5.44517	5.5646	3.50935	3.53629	8.21923	8.41402	70.7767	70.5691	5.15143	5.28577
IMAS379	7.41849	6.79025	10.4823	10.4823	69.3558	69.5101	5.25911	5.26539	3.18726	2.85748	8.07446	8.0695	70.9989	71.0957	5.15411	5.20886
IMAS38	7.62145	7.09764	10.1565	9.93315	69.3884	69.6025	5.34045	5.35561	3.58635	3.67059	7.94548	7.84649	70.9367	70.9526	5.09504	5.13384
IMAS380	8.57197	8.6245	9.69302	9.30547	69.6091	69.9806	5.09948	5.07226	3.52875	3.57385	7.78691	7.55856	70.8766	70.8558	5.14317	5.19891
IMAS381	8.00474	7.6169	10.1691	9.85814	69.7203	70.7107	5.12834	5.09578	3.48799	3.50749	7.52368	7.00905	71.1331	71.3016	5.1755	5.27472
IMAS382	6.30813	4.24781	10.3485	10.1655	69.4256	69.8963	5.17164	5.15211	2.6965	1.61384	7.80746	7.57757	71.2924	71.616	4.96282	4.94847
IMAS383	7.15922	5.95938	11.1602	11.5944	68.7101	68.3478	5.40474	5.43661	3.42818	3.3413	8.42193	8.72548	70.4309	69.9985	5.0443	5.06355
IMAS387	8.0365	7.75286	10.3942	10.2776	69.4996	69.8096	4.91236	4.84767	3.12416	2.6974	7.95531	7.87395	71.113	71.2403	4.93441	4.89976
IMAS388	8.29152	8.15486	10.2487	10.1058	69.4715	69.7308	5.16179	5.14929	3.46062	3.43915	8.06135	8.04367	71.0045	71.0784	5.01875	5.0248
IMAS39	8.70969	8.80576	10.1394	9.94731	69.2134	69.2291	5.27716	5.28166	3.59103	3.73558	8.02436	7.98224	70.9537	70.9534	4.97403	4.96603
IMAS390	8.58898	8.68232	10.7234	10.7609	68.9298	68.7415	5.55744	5.61376	3.20077	2.90273	8.18768	8.28698	70.5832	70.3248	5.20247	5.28524
IMAS391	8.34236	8.23827	9.85858	9.36923	69.1675	69.155	5.48583	5.54943	3.30192	3.0565	8.0682	8.05404	70.9733	71.0027	5.10703	5.16063
IMAS392	8.47168	8.51281	10.3117	10.1949	69.1352	69.1134	5.29475	5.30684	3.23805	2.93608	8.06112	8.0457	70.6547	70.4125	5.19559	5.30753
IMAS393	8.78184	9.40916	10.3164	9.93373	68.9717	68.6645	5.25041	5.25822	3.51037	3.52845	8.15659	8.25225	70.5519	70.1047	5.22527	5.41069
IMAS394	NA	NA	NA	NA	NA	NA	NA	NA	3.47539	3.43688	7.89346	7.6245	71.2773	71.8754	4.88887	4.7056
IMAS395	8.57142	8.66309	10.7349	10.8377	69.0858	69.0083	5.25165	5.25674	3.41756	3.31252	8.1468	8.19457	71.0074	71.0682	5.07779	5.11266
IMAS396	9.24972	9.77465	10.7683	10.8862	68.8357	68.5471	5.56522	5.62446	3.6386	3.8492	7.88896	7.73617	70.762	70.6325	5.24876	5.35489
IMAS397	8.58917	8.8958	10.5341	10.4844	69.0942	68.9874	5.37726	5.43845	3.40728	3.26909	8.28358	8.52686	70.6784	70.3978	5.03589	5.05709
IMAS398	8.32659	8.17919	10.0418	9.73023	69.359	69.6946	5.03295	4.9664	3.30435	3.07836	8.05085	8.01973	70.865	70.7921	4.89104	4.83181
IMAS399	8.21246	7.73427	10.3533	10.0915	69.2998	69.5119	5.1216	5.05958	3.31437	2.26135	8.05973	8.01158	71.107	71.6876	4.92698	4.79323
IMAS4	7.31649	6.53592	10.6817	10.7517	69.2041	69.2316	5.12351	5.10166	3.35103	3.18934	8.35991	8.58449	70.6232	70.4145	4.9749	4.9588
IMAS40	9.82843	10.697	10.3561	10.2555	69.0925	69.0007	5.1384	5.12335	3.5998	3.75412	7.91483	7.80804	71.1599	71.305	4.93894	4.91068
IMAS401	8.62607	8.77374	10.3155	10.0744	69.2305	69.3367	5.18791	5.17125	3.56911	3.65275	8.18284	8.27221	71.0692	71.208	4.86404	4.79354
IMAS402	NA	NA	NA	NA	NA	NA	NA	NA	3.00224	1.95291	8.35472	8.80764	71.0228	71.1149	4.66141	4.10949
IMAS403	8.0907	7.88651	11.0288	11.3129	69.0458	68.9408	5.22602	5.21886	3.5164	3.52881	8.30042	8.47756	70.8379	70.7965	5.04755	5.06807
IMAS404	8.46315	8.55593	10.8875	11.4804	NA	NA	5.07057	4.97422	3.28908	2.92893	8.17653	8.30317	71.2333	71.5937	4.73635	4.51441
IMAS405	8.43911	8.45889	10.6298	10.7758	68.7721	68.06	5.81877	6.13086	3.35225	3.12243	8.2739	8.52667	70.5731	70.1584	5.37409	5.66348
IMAS406	8.37411	8.3007	10.2712	9.9222	NA	NA	5.67826	5.91341	3.29642	3.01919	7.97548	7.86948	70.9433	70.964	5.20797	5.37496
IMAS408	NA	NA	NA	NA	NA	NA	NA	NA	3.65727	4.04705	8.04616	8.01079	70.4437	69.5967	5.49922	6.28165
IMAS409	8.21625	8.04701	10.9385	11.1465	69.087	68.9919	5.09459	5.06989	3.26925	3.04418	8.21423	8.31043	70.1357	69.5918	5.04217	5.0607
IMAS41	9.43102	10.0397	10.4026	10.3403	68.9954	68.8536	5.52197	5.57127	3.57397	3.68974	7.9142	7.7861	70.5547	70.2976	5.38555	5.53503
IMAS410	8.30723	8.24577	11.4549	11.8791	68.8269	68.5275	5.40361	5.43165	3.37164	3.23125	8.30638	8.485	70.9053	70.9097	4.95804	4.93238
IMAS411	7.56069	6.98817	10.9229	11.0794	68.7926	68.4537	5.53694	5.58438	3.37645	3.23542	8.3135	8.51033	70.6493	70.4448	5.17874	5.25423
IMAS412	9.24228	9.74083	10.2441	10.1722	69.2182	69.206	5.49483	5.53998	3.72537	4.03003	7.85508	7.67994	70.8428	70.7776	5.18074	5.25602
IMAS413	7.83526	7.41687	10.9086	11.0796	68.9219	68.7322	5.52383	5.57499	3.31873	3.13102	8.46265	8.77546	70.569	70.3084	5.10838	5.15496
IMAS414	8.91994	9.76046	10.8413	11.2459	69.0614	68.8616	5.405	5.49513	3.39648	2.75964	8.1831	8.65832	70.8536	70.5664	5.08904	5.21192
IMAS415	7.95562	7.61615	11.0328	11.2318	68.8074	68.511	5.66246	5.73997	3.4594	3.39533	8.14145	8.20159	70.5864	70.349	5.38023	5.53165
IMAS416	8.51544	8.55316	10.5902	10.6462	69.1409	69.1106	5.49891	5.54485	3.66419	3.84999	8.18309	8.27515	70.5402	70.2891	5.34059	5.47488
IMAS417	8.75191	9.28029	10.7445	11.1064	68.7286	67.9609	5.74788	6.02143	3.43775	3.17235	8.01937	7.78136	70.8202	70.4185	5.22798	5.5773
IMAS418	8.88689	9.15014	10.8753	11.0689	69.0334	68.9559	5.32949	5.34261	3.53146	3.58344	8.20197	8.28839	70.841	70.8082	5.09775	5.13536
IMAS419	7.75317	7.28558	11.0065	11.2373	69.2678	69.3421	5.05128	5.01951	3.4444	3.38314	7.98667	7.91158	70.9977	71.0615	5.07478	5.10415
IMAS42	7.5476	7.0143	10.5566	10.5369	69.1528	69.1677	5.28671	5.29542	3.53943	3.61667	7.86943	7.72588	71.2851	71.506	5.04212	5.0604
IMAS420	8.28452	8.21173	10.7492	10.8231	68.8776	68.63	5.43795	5.47146	3.32229	3.15276	8.35702	8.57587	70.5882	70.3845	5.24865	5.34588
IMAS421	8.15717	7.98589	10.6052	10.6376	69.3269	69.4604	4.99736	4.94857	3.62898	3.80693	7.99307	7.92463	70.9462	70.9746	5.05121	5.06777
IMAS422	8.45694	8.45544	10.0114	9.63264	69.3507	69.7255	5.20311	5.18819	3.74618	4.12897	7.84525	7.63169	70.9232	70.8787	5.18528	5.29133
IMAS423	8.91439	9.22402	10.4282	10.3516	68.9401	68.7388	5.45166	5.48797	3.42132	3.33379	7.91532	7.77952	70.9942	71.0581	5.16164	5.23045
IMAS424	6.68868	5.5686	10.7121	10.8274	69.0121	68.8842	5.67023	5.74345	3.16228	2.8003	8.30108	8.47371	70.5908	70.3665	5.35662	5.49756
IMAS425	8.6846	8.83739	11.2078	11.5617	69.2196	69.2538	4.9886	4.94399	3.25663	2.98108	7.97279	7.90516	71.223	71.4256	4.84168	4.77583
IMAS426	7.71904	7.05452	10.5485	10.5838	69.0408	68.9289	5.34667	5.36952	3.19075	2.79233	8.0149	7.94259	70.8211	70.749	5.30136	5.45714
IMAS427	8.98258	9.34215	10.7549	10.8924	69.1118	69.0582	5.39767	5.42199	3.64256	3.84778	7.94437	7.85032	70.8976	70.8536	4.95427	4.94015
IMAS428	9.7463	10.5881	10.7555	10.8715	69.1035	69.0708	5.23232	5.22387	4.03703	4.65679	8.0187	7.97835	70.9587	70.9987	5.10611	5.14389
IMAS429	8.86535	9.14773	10.6564	10.6783	69.1204	69.0747	5.43628	5.4697	3.42138	3.32721	8.13001	8.17736	70.5435	70.2676	5.24898	5.35135
IMAS43	9.32866	9.87109	10.5425	10.6151	69.0968	69.0386	5.34913	5.37519	3.61814	3.77301	7.99978	7.94857	70.9885	71.0489	4.97504	4.96357
IMAS430	9.09103	9.57897	11.0659	11.3326	69.0343	68.9268	5.17438	5.16159	3.34442	3.21109	8.11758	8.15889	71.019	71.0801	5.00676	5.00923
IMAS432	NA	NA	NA	NA	NA	NA	NA	NA	3.44827	3.18064	8.20777	8.86257	70.6893	69.883	5.10385	5.24451
IMAS433	NA	NA	NA	NA	NA	NA	NA	NA	3.46386	3.36686	8.21298	8.53164	70.5487	69.9419	5.09298	5.16225
IMAS434	NA	NA	NA	NA	NA	NA	NA	NA	3.45373	3.19431	7.86539	6.9196	70.9608	70.9959	4.93654	4.82002
IMAS435	NA	NA	NA	NA	NA	NA	NA	NA	3.56255	4.10638	8.03847	7.91269	70.6102	69.4351	5.45546	6.16216
IMAS44	8.34891	8.32357	10.4252	10.3848	69.2937	69.3998	5.24469	5.24365	3.39694	3.27563	8.07317	8.07605	70.8848	70.8517	5.03648	5.04407
IMAS45	8.52628	8.57487	10.6371	10.7068	69.1876	69.2327	5.21029	5.20521	3.56668	3.69877	8.11692	8.13347	70.924	70.9332	4.95323	4.92187
IMAS46	NA	NA	NA	NA	NA	NA	NA	NA	3.28746	2.8682	7.96616	7.81325	71.1764	71.5709	4.87968	4.67576
IMAS47	7.82083	7.42549	11.0888	11.3187	69.1321	69.0999	4.89709	4.82953	3.43736	3.37486	7.86477	7.71329	71.5779	72.0098	4.78659	4.69623
IMAS48	7.79574	7.42889	10.2141	10.0323	68.8239	68.5295	5.85482	5.96404	3.26845	3.02569	8.02099	7.9793	70.8573	70.8054	5.39961	5.56536
IMAS49	8.50021	8.59022	10.9488	11.2122	68.7834	68.4387	5.48855	5.53246	3.48498	3.46246	8.27063	8.4288	70.681	70.5155	5.21837	5.30605
IMAS5	8.36544	8.30134	10.4517	10.3608	69.1815	69.2393	5.31023	5.31803	3.18987	2.8547	7.95866	7.86965	71.2979	71.5447	4.94785	4.93367
IMAS50	8.74328	8.94404	10.0843	9.9016	69.4606	69.6944	5.15315	5.13797	3.32995	3.15544	7.80934	7.60059	71.4148	71.7716	4.93427	4.90116
IMAS51	7.90939	7.57934	10.3805	10.304	68.9286	68.7247	5.436	5.4673	3.28424	3.02815	7.83373	7.67213	71.0687	71.1591	5.09672	5.13457
IMAS52	8.04641	7.81957	10.5275	10.5276	68.9425	68.7482	5.33633	5.3514	3.1877	2.84609	8.14705	8.21942	70.7918	70.6947	5.02731	5.0414
IMAS53	9.28007	9.8353	10.4478	10.3882	69.0898	68.9932	5.5755	5.63808	3.35783	3.24371	8.06285	8.04853	70.8251	70.7709	5.22867	5.32102
IMAS54	8.50681	8.54368	10.6913	10.7736	68.9818	68.8266	5.25394	5.2587	3.66875	3.87582	8.2332	8.35568	70.9625	70.9848	4.86378	4.80989
IMAS55	8.51046	8.54745	10.6174	10.6545	69.1555	69.1584	5.01633	4.97625	3.74067	4.01471	7.93626	7.84392	71.2082	71.3853	4.77338	4.68337
IMAS57	7.61349	7.05447	11.1353	11.4015	69.1266	69.0715	5.12664	5.1092	3.32569	3.12981	8.17735	8.25378	70.8639	70.8255	4.93178	4.89792
IMAS58	8.9508	9.27584	10.7181	10.8674	69.2478	69.324	5.20284	5.19739	3.7068	3.94677	7.91848	7.78383	70.8419	70.7917	5.10637	5.14195
IMAS59	9.67205	10.4406	10.4627	10.4661	69.1066	69.051	5.3279	5.33666	3.4741	3.46803	7.82811	7.63662	70.8806	70.8443	4.86499	4.8156
IMAS6	8.45826	8.44784	10.6469	10.6993	68.8883	68.6363	5.5234	5.57308	3.32433	3.17019	8.33542	8.52457	70.794	70.7269	5.09504	5.13068
IMAS60	8.59521	8.705	10.9428	11.1423	69.1622	69.1402	5.1086	5.07851	3.70026	3.94669	8.21964	8.33369	70.8594	70.8055	4.90714	4.86538
IMAS61	7.1238	6.29084	10.7184	10.834	69.0878	68.9435	5.32539	5.33952	2.7162	1.89104	8.4	8.65501	70.9735	71.0054	5.02245	5.02822
IMAS62	9.01762	9.42437	10.5135	10.5732	69.3437	69.4692	5.279	5.27879	3.51124	3.52469	7.95923	7.86516	70.7877	70.6874	5.08096	5.11372
IMAS63	9.30571	9.87954	10.6702	10.7561	68.9116	68.6819	5.31209	5.32645	3.59287	3.71395	7.81578	7.61818	70.9661	70.982	5.10272	5.15035
IMAS64	9.4557	10.1435	10.8794	11.0151	68.8514	68.564	5.2845	5.29198	3.81583	4.15782	8.24757	8.39764	70.9976	71.034	4.997	4.99556
IMAS65	9.05471	9.44978	10.8082	10.9571	69.0098	68.8631	5.17057	5.15744	3.50245	3.51533	8.06926	8.06162	70.9554	70.9852	4.97078	4.9574
IMAS66	8.87256	9.14597	10.4735	10.471	68.8465	68.5519	5.259	5.27184	3.89725	4.37595	7.86571	7.70501	71.0231	71.0915	5.06588	5.08789
IMAS67	9.19735	9.69144	10.3667	10.2741	69.1276	69.118	5.30842	5.31476	3.41254	3.29551	7.86437	7.72488	70.7454	70.6103	5.26638	5.36972
IMAS68	NA	NA	NA	NA	NA	NA	NA	NA	3.64808	4.00937	7.99241	7.87521	70.8972	70.7889	5.05817	5.12339
IMAS7	9.33374	9.90523	10.576	10.5884	69.1271	69.1034	5.52693	5.5752	3.41818	3.37226	8.29444	8.47201	70.6337	70.4378	5.29423	5.41357
IMAS70	9.13825	9.60327	10.1506	9.97916	69.2259	69.2984	5.49997	5.54377	3.55201	3.63957	7.85761	7.68445	71.0245	71.0984	5.00519	5.00516
IMAS71	NA	NA	NA	NA	NA	NA	NA	NA	3.45181	3.39968	8.09663	8.1301	70.0411	68.5306	5.04021	5.08728
IMAS72	8.81766	9.4843	10.4553	10.257	69.2026	69.2627	5.24159	5.24642	3.49201	3.51303	8.23127	8.41046	70.7225	70.5001	5.10761	5.18518
IMAS73	7.22377	6.38456	10.7879	10.8899	69.0932	69.0287	5.4221	5.45238	3.48129	3.46992	7.96742	7.88744	71.2622	71.4928	4.98352	4.97299
IMAS74	8.57551	8.65762	10.1808	10.0192	69.2706	69.332	5.22438	5.2229	3.33337	3.16402	7.63844	7.30275	71.3663	71.6916	4.82418	4.75132
IMAS75	9.76212	10.6275	10.2731	10.1746	69.5259	69.8009	5.18896	5.17907	3.67042	3.87074	8.03406	8.00249	71.0176	71.0843	4.98606	4.98175
IMAS76	8.63686	8.74947	11.0161	11.2608	68.7264	68.356	5.45581	5.49121	3.54964	3.61078	8.2382	8.35761	70.7709	70.6639	5.14278	5.20115
IMAS77	8.23946	8.10984	10.7558	10.8628	69.1218	69.0874	5.31412	5.32917	3.42937	3.33324	8.14912	8.2133	70.7737	70.6453	4.94586	4.9107
IMAS78	8.05556	7.31035	11.0511	11.7274	68.7954	68.1588	5.68039	5.90926	3.29219	2.93184	8.15944	8.27083	70.7594	70.555	5.10699	5.18622
IMAS79	8.35911	8.31665	10.3561	10.2374	69.1842	69.2122	5.34805	5.36333	3.71956	3.97499	7.88614	7.74234	70.9675	70.9884	5.2637	5.37135
IMAS8	8.69155	8.79124	10.2278	10.1481	69.2355	69.3109	5.28174	5.2868	3.64121	3.81527	8.13758	8.17855	70.7646	70.6548	5.23932	5.33627
IMAS80	9.11748	9.5472	10.7831	10.9389	69.1808	69.174	5.25379	5.25612	3.47913	3.48831	8.02591	7.98747	70.7851	70.7004	5.03539	5.05259
IMAS81	9.31266	9.8944	10.9814	11.1922	68.9275	68.7061	5.28222	5.28232	3.79513	4.13668	7.93334	7.81734	71.0561	71.1867	5.14289	5.20126
IMAS82	8.7648	9.06753	10.6784	10.8271	69.1355	69.0254	5.29521	5.31171	3.64949	3.8848	8.12299	8.18405	70.8572	70.7835	5.00075	4.99785
IMAS83	9.2437	9.80728	9.86249	9.56355	69.6545	70.0942	4.91096	4.85351	3.60285	3.72683	7.79416	7.58786	70.8425	70.7852	5.07725	5.10994
IMAS84	8.25145	8.13607	10.7155	10.7728	69.1474	69.1509	5.52924	5.57286	3.53836	3.58796	7.91803	7.79055	70.9513	70.9543	5.37797	5.53254
IMAS85	8.74582	8.92811	10.4808	10.4702	69.245	69.2748	5.15871	5.1435	3.46254	3.422	8.1809	8.28311	70.9339	70.8986	4.82834	4.75718
IMAS86	8.08332	7.71852	10.2094	10.037	69.1368	69.0331	5.37367	5.40598	3.25563	2.88988	8.37871	8.67117	70.8949	70.8781	4.91601	4.86001
IMAS87	7.77654	7.34865	10.2937	10.2135	69.524	69.8026	5.19699	5.19251	3.42356	3.35603	8.20448	8.30709	71.0432	71.1104	4.93375	4.90925
IMAS88	8.72147	8.89838	10.9275	11.1175	68.8966	68.6758	5.60043	5.66179	3.69422	3.90315	8.47626	8.78687	70.1413	69.6037	5.39682	5.55398
IMAS89	8.89663	9.73866	10.4849	10.4387	69.1681	69.1392	5.29684	5.32755	3.49648	3.52149	8.03846	8.00464	70.9146	70.8648	5.15453	5.26769
IMAS9	8.26191	8.17086	10.3707	10.3462	69.2605	69.3338	5.17968	5.1721	3.65598	3.84877	8.29679	8.46881	70.7909	70.68	5.01585	5.02332
IMAS90	8.80567	9.02409	10.783	10.942	69.1451	69.1277	5.31827	5.33151	3.65097	3.82096	8.26081	8.39589	70.8167	70.7671	5.16088	5.21925
IMAS91	7.992	7.64868	11.3321	11.7443	69.0974	69.0081	5.22528	5.22556	3.4506	3.39861	8.07195	8.08423	71.065	71.1659	5.08476	5.11508
IMAS92	7.96896	7.6002	10.6346	10.657	69.0455	68.9568	5.37363	5.39465	3.4422	3.36854	8.01719	7.9767	71.003	71.0612	5.09381	5.13092
IMAS93	9.24616	9.74625	10.6391	10.7252	68.7873	68.4274	5.55246	5.60972	3.53114	3.60332	7.91813	7.78186	70.6816	70.5198	5.31957	5.44351
IMAS94	8.51577	8.52931	10.6375	10.7501	69.0623	68.907	5.10155	5.07449	3.61604	3.76536	8.00914	7.97425	70.8721	70.8469	4.88641	4.83531
IMAS95	8.82245	9.06425	10.9464	11.1784	68.8105	68.4913	5.51404	5.55838	3.47891	3.494	8.55671	8.92507	70.6173	70.4031	5.14256	5.19815
IMAS96	8.20456	8.04714	10.6111	10.6632	69.2181	69.2478	5.12429	5.10483	3.59742	3.72809	8.10021	8.11339	71.0552	71.1632	4.84814	4.78396
IMAS97	8.62763	8.72262	10.6497	10.7024	69.2728	69.3491	5.07258	5.04313	3.67275	3.85616	7.81992	7.61981	70.8287	70.7678	5.0321	5.0433
IMAS98	9.41504	10.0473	10.5622	10.5773	69.1793	69.2065	5.31928	5.33203	3.44723	3.40687	7.70659	7.41616	70.933	70.9599	5.29539	5.41665
IMAS99	9.29432	9.79283	11.1072	11.3653	69.2731	69.3657	4.85154	4.77914	3.63033	3.8037	7.97285	7.89226	70.9454	70.9608	4.90165	4.85866

## Sheet: DHpop1
Supplementary Table S4b: BLUPs and BLUEs for grain yield and other agronomic traits obtained based on across location analyses under low N management in DH pop1
Genotype	BLUP_GYG	BLUE_GYG	BLUP_OIL	BLUE_OIL	BLUP_PROT	BLUE_PROT	BLUP_STA	BLUE_STA
(CML550/CML504)DH1	4.29238	4.992	5.11497	4.96584	8.18731	8.40282	71.0803	71.5679
(CML550/CML504)DH10	3.97169	3.34739	5.42872	5.46823	8.09328	8.1029	70.8716	70.5366
(CML550/CML504)DH100	4.28293	5.07798	5.42188	5.45959	8.26901	8.66034	70.7472	69.9207
(CML550/CML504)DH101	4.16781	4.26929	5.31982	5.30118	8.0078	7.77118	70.975	70.945
(CML550/CML504)DH102	3.85035	3.08761	5.32002	5.29537	8.25647	8.76635	70.9132	70.6666
(CML550/CML504)DH103	4.19754	4.51141	5.30698	5.27676	8.10996	8.04362	70.8287	70.465
(CML550/CML504)DH104	3.98396	2.79499	5.04697	4.85939	8.05246	7.92251	71.2398	72.1978
(CML550/CML504)DH105	4.2393	4.55174	5.24337	5.1762	8.12102	7.97976	71.0068	71.1792
(CML550/CML504)DH106	4.26538	4.79744	5.18119	5.08503	8.20988	8.59773	70.8716	70.4471
(CML550/CML504)DH107	4.09719	3.7602	5.3425	5.32748	7.91891	7.29272	71.0449	71.4819
(CML550/CML504)DH108	4.42687	5.51327	5.32627	5.30201	8.16033	8.25631	70.798	70.1985
(CML550/CML504)DH109	4.39929	4.83481	5.29087	5.26023	8.03905	8.03793	70.9854	71.0284
(CML550/CML504)DH11	3.90858	3.17334	5.35362	5.3557	8.11727	8.30164	70.956	70.8235
(CML550/CML504)DH110	4.0355	3.78633	5.10324	5.02928	7.93626	7.76862	71.2299	71.6762
(CML550/CML504)DH111	3.88366	2.90543	5.06982	4.89596	8.20918	8.42157	71.2555	72.4104
(CML550/CML504)DH112	4.28563	4.84546	5.46505	5.50571	8.11059	8.14045	70.8436	70.5146
(CML550/CML504)DH113	4.23591	4.3423	5.16795	5.11071	7.7929	7.43589	71.2926	71.9159
(CML550/CML504)DH114	3.73127	2.94584	5.14975	5.08309	7.97212	7.8866	71.3199	71.9607
(CML550/CML504)DH115	4.04367	3.86036	5.28542	5.26991	8.40831	8.8988	70.9393	70.7877
(CML550/CML504)DH116	4.15932	4.30216	5.30163	5.29063	7.88916	7.64724	71.1986	71.5356
(CML550/CML504)DH117	4.22655	4.63559	5.47726	5.51455	7.98227	7.8422	70.871	70.6149
(CML550/CML504)DH118	4.26643	5.554	5.14094	5.00335	7.96682	7.64283	71.2286	72.0915
(CML550/CML504)DH119	4.19868	4.66858	5.18374	5.09147	8.09812	8.2038	70.9381	70.7804
(CML550/CML504)DH12	4.14183	4.64665	5.39157	5.40423	8.1044	8.06455	70.7906	70.1334
(CML550/CML504)DH120	3.82191	3.11476	5.24305	5.19744	7.90717	7.59266	71.0098	71.1373
(CML550/CML504)DH121	3.83027	2.94725	5.39868	5.42147	8.05151	7.80468	71.1335	71.738
(CML550/CML504)DH122	4.08208	3.80632	5.34172	5.31882	8.09389	8.12834	70.9863	70.9852
(CML550/CML504)DH123	4.0737	3.94036	5.5429	5.64732	8.14196	8.42176	70.8489	70.3057
(CML550/CML504)DH124	3.97143	3.64789	5.66101	5.75617	8.22755	8.42328	70.7288	70.3492
(CML550/CML504)DH125	4.30729	4.66619	5.4356	5.46237	8.33583	8.64563	70.6203	69.978
(CML550/CML504)DH126	4.08868	3.88986	5.38573	5.40557	7.9607	7.69591	71.06	71.302
(CML550/CML504)DH127	3.99449	3.92935	5.58244	5.64627	8.29539	8.5548	70.7384	70.2733
(CML550/CML504)DH128	4.05759	3.81756	5.37938	5.38837	8.15855	8.28093	70.8242	70.5364
(CML550/CML504)DH129	4.05961	3.9378	5.16321	5.11692	8.07492	8.11195	71.0692	71.1677
(CML550/CML504)DH13	4.34179	5.34078	5.3478	5.34872	8.20944	8.53093	70.8437	70.3054
(CML550/CML504)DH130	4.43853	4.95188	5.40766	5.42111	7.92144	7.70845	70.9975	71.017
(CML550/CML504)DH131	4.43752	5.4612	5.21329	5.15772	8.14848	8.21161	71.1398	71.4875
(CML550/CML504)DH132	4.00176	3.7069	5.19141	5.14603	8.2189	8.3186	70.9142	70.8525
(CML550/CML504)DH133	4.18433	4.08586	5.17072	5.11002	8.18086	8.35925	70.9113	70.7804
(CML550/CML504)DH134	4.14692	4.56836	5.31179	5.2789	7.91156	7.50928	71.2794	72.3464
(CML550/CML504)DH135	4.20826	4.27223	5.10636	5.03437	7.76644	7.30459	71.2359	71.7433
(CML550/CML504)DH136	3.71413	2.76752	5.57318	5.63839	8.22048	8.39547	70.8654	70.6016
(CML550/CML504)DH137	4.49002	7.00665	5.42242	5.45471	8.12443	8.14376	70.9815	71.0261
(CML550/CML504)DH139	3.50554	2.54285	5.36638	5.38061	8.13442	8.17293	71.0089	71.0085
(CML550/CML504)DH14	3.86555	2.84277	5.17101	5.07477	8.14782	8.22553	70.9732	70.9251
(CML550/CML504)DH141	4.27419	4.88117	5.4285	5.47747	8.08527	8.00331	70.9067	70.5853
(CML550/CML504)DH142	4.14876	4.07768	5.58232	5.72826	8.04633	7.96722	71.1842	71.8701
(CML550/CML504)DH143	4.05025	3.77072	5.42413	5.45276	8.065	8.08938	70.8989	70.6959
(CML550/CML504)DH146	4.32292	4.71606	5.27339	5.2547	8.2247	8.50309	70.8149	70.4218
(CML550/CML504)DH147	4.21468	4.44412	5.18646	5.08223	8.04992	7.84216	71.0654	71.5574
(CML550/CML504)DH148	4.13434	4.1645	5.53937	5.58935	7.80326	7.37284	70.9222	70.8097
(CML550/CML504)DH149	4.26238	5.4822	5.64291	5.80749	8.07383	8.06696	70.7321	69.8197
(CML550/CML504)DH15	4.40806	6.33836	5.35711	5.34686	8.01205	7.88952	70.9266	70.7842
(CML550/CML504)DH151	4.59322	5.93003	5.23966	5.20805	8.39495	8.8307	70.8373	70.5801
(CML550/CML504)DH152	3.4925	2.07188	5.13333	5.07546	8.30812	8.60332	71.3206	71.906
(CML550/CML504)DH154	4.41651	4.81453	5.20598	5.15938	7.84103	7.3904	71.2802	71.9269
(CML550/CML504)DH156	4.28587	5.57808	5.36233	5.36288	7.93363	7.54591	71.0652	71.305
(CML550/CML504)DH157	4.53991	6.02691	5.27528	5.25905	7.8687	7.61462	71.0899	71.2318
(CML550/CML504)DH158	4.08129	3.83877	5.36447	5.368	7.96164	7.60996	71.1824	71.9125
(CML550/CML504)DH159	NA	NA	5.61376	5.76352	7.99004	7.77041	70.9417	70.8394
(CML550/CML504)DH16	4.05593	4.23335	5.15508	5.09772	8.13577	8.2434	71.0472	71.1241
(CML550/CML504)DH160	4.17009	4.43852	5.15215	5.08925	8.28326	8.6379	70.909	70.7352
(CML550/CML504)DH161	4.07227	4.11158	5.37996	5.38646	8.23837	8.48407	70.814	70.4967
(CML550/CML504)DH162	4.47884	4.93731	5.35987	5.3588	7.97753	7.83363	71.0674	71.2052
(CML550/CML504)DH163	4.02531	3.83112	5.20482	5.16634	7.92617	7.67165	71.1221	71.4389
(CML550/CML504)DH164	4.12055	3.94465	5.27989	5.23219	8.13755	8.25074	70.9291	70.8127
(CML550/CML504)DH165	3.80302	3.1351	5.31818	5.29882	8.06394	8.03068	70.9298	70.8314
(CML550/CML504)DH166	4.40134	4.83737	5.40859	5.42395	8.05297	8.06169	70.8827	70.7405
(CML550/CML504)DH167	4.12713	3.93188	5.40996	5.41652	8.18239	8.27483	70.8278	70.4901
(CML550/CML504)DH168	4.15541	4.25621	5.53719	5.6333	8.09146	8.25019	70.9086	70.5622
(CML550/CML504)DH169	4.03371	3.21797	5.57346	5.70809	8.10376	8.01262	70.9011	70.7177
(CML550/CML504)DH17	3.83599	3.25242	5.43545	5.46263	8.51395	8.99706	71.5586	72.6353
(CML550/CML504)DH170	4.13199	4.04642	5.23448	5.15112	8.02014	7.94153	70.9645	70.8773
(CML550/CML504)DH171	3.91631	2.60274	5.43108	5.47303	8.11742	8.20574	70.9659	70.9143
(CML550/CML504)DH172	3.74358	3.21133	5.60227	5.67463	8.2272	8.40721	70.8062	70.4661
(CML550/CML504)DH173	4.14626	3.89499	5.25156	5.15772	7.9787	7.62386	71.06	71.5387
(CML550/CML504)DH174	3.95992	3.23153	5.55871	5.68312	8.00983	7.6359	71.1058	71.6915
(CML550/CML504)DH175	4.15069	5.1257	5.27424	5.23249	8.27004	8.72229	70.8119	70.1944
(CML550/CML504)DH176	4.08688	4.18423	5.39752	5.41523	7.99724	7.75376	70.8945	70.5732
(CML550/CML504)DH177	4.31229	4.63618	5.54848	5.60583	8.38793	8.78514	70.712	70.1781
(CML550/CML504)DH178	4.20123	4.32647	5.71822	5.82261	7.85582	7.7093	70.8447	70.5162
(CML550/CML504)DH179	4.28517	5.18213	5.48255	5.55825	8.20909	8.44478	70.874	70.4941
(CML550/CML504)DH18	4.5656	5.52888	5.5412	5.60564	7.83701	7.55967	71.0969	71.3562
(CML550/CML504)DH180	3.90187	3.18677	5.14912	5.02933	8.21838	8.57219	70.9807	70.9689
(CML550/CML504)DH181	4.07549	3.74114	5.50301	5.59323	8.04594	7.92621	70.9288	70.8574
(CML550/CML504)DH182	4.15437	4.35531	5.34916	5.33745	8.27095	8.8296	70.7466	69.96
(CML550/CML504)DH183	3.839	3.28895	5.08324	5.00491	8.17291	8.24878	71.0647	71.2459
(CML550/CML504)DH184	4.00746	3.12257	5.49736	5.57457	8.10718	8.14966	71.0024	71.1088
(CML550/CML504)DH185	4.15174	4.12927	5.48981	5.56228	7.93336	7.55343	71.0825	71.5326
(CML550/CML504)DH186	3.99972	2.97756	5.18588	5.07669	7.80213	7.01081	71.1676	71.9506
(CML550/CML504)DH187	4.04854	3.58606	5.22843	5.13955	7.96786	7.56227	71.0577	71.4744
(CML550/CML504)DH188	4.27264	5.2932	5.18416	5.06519	8.16629	8.31672	70.9589	71.0221
(CML550/CML504)DH189	4.15296	4.17318	5.39279	5.40706	8.09661	8.03547	70.9557	70.9354
(CML550/CML504)DH19	3.77197	3.31601	5.18428	5.13521	8.03909	7.98727	71.24	71.6776
(CML550/CML504)DH194	3.99886	3.47142	5.11869	4.97011	8.20118	8.31555	70.9935	71.1368
(CML550/CML504)DH195	3.93765	3.11596	5.37187	5.38532	8.10512	7.97452	71.0641	71.4938
(CML550/CML504)DH196	4.32921	6.3357	5.50691	5.5962	7.97565	7.7461	71.0499	71.1983
(CML550/CML504)DH197	4.10726	4.03628	5.65261	5.73945	8.04733	7.9271	70.8047	70.5286
(CML550/CML504)DH198	4.23569	5.35473	5.31883	5.29202	8.05367	8.00723	70.8434	70.3298
(CML550/CML504)DH199	4.2559	5.03258	5.37508	5.37968	8.27309	8.68777	70.9677	71.0004
(CML550/CML504)DH2	3.80879	3.32204	5.35602	5.35806	7.99905	7.85603	71.0759	71.2687
(CML550/CML504)DH20	4.22855	4.43077	5.61399	5.75873	8.10343	7.99396	71.0444	71.4435
(CML550/CML504)DH200	4.30329	4.97002	5.36276	5.3616	8.07453	8.04288	70.9515	70.8935
(CML550/CML504)DH201	3.91471	3.22372	5.44189	5.47959	8.00511	7.62747	70.9398	70.8481
(CML550/CML504)DH202	3.98168	3.52942	5.16205	5.10366	8.12053	8.16238	70.9672	71.0169
(CML550/CML504)DH204	4.1474	4.31808	5.3142	5.28912	8.0179	7.81162	71.026	71.2579
(CML550/CML504)DH205	NA	NA	5.15596	5.03153	8.06143	7.9889	71.0553	71.3532
(CML550/CML504)DH206	4.30403	4.95647	5.22546	5.14219	8.30672	8.85988	70.8442	70.4019
(CML550/CML504)DH207	4.34315	4.81909	5.2222	5.18921	7.93807	7.80038	71.1678	71.4492
(CML550/CML504)DH21	3.60525	1.96198	5.42829	5.44969	8.2044	8.38237	70.8534	70.6256
(CML550/CML504)DH210	4.06765	3.90715	5.16112	5.10314	8.31419	8.59943	71.0452	71.1518
(CML550/CML504)DH211	3.84696	2.85651	5.32896	5.29724	8.45388	9.37327	70.8776	70.5569
(CML550/CML504)DH212	3.80389	2.70464	5.42244	5.43886	8.00338	7.93146	70.9564	70.8819
(CML550/CML504)DH213	4.04174	3.53213	5.17024	5.06107	8.0909	8.10233	70.8875	70.5579
(CML550/CML504)DH214	4.06274	3.93511	5.54094	5.593	8.05912	8.01589	70.9068	70.7917
(CML550/CML504)DH215	4.35927	4.54076	5.18032	5.12423	8.13009	8.17623	71.0072	71.12
(CML550/CML504)DH216	4.00931	3.42852	5.35015	5.37201	8.12478	8.27096	70.9931	71.013
(CML550/CML504)DH217	4.0619	3.87041	5.61965	5.76001	7.98077	7.87499	71.0428	71.2387
(CML550/CML504)DH218	4.28149	4.90822	5.41343	5.44313	8.00816	7.81375	70.8652	70.4474
(CML550/CML504)DH22	3.99848	3.76101	5.60741	5.68259	7.89656	7.62254	71.0632	71.2281
(CML550/CML504)DH220	3.94455	3.26976	5.56481	5.67535	8.1149	8.26592	70.8535	70.4048
(CML550/CML504)DH221	4.30868	4.71252	5.34704	5.33701	8.05953	7.97723	70.9761	71.066
(CML550/CML504)DH224	4.17698	4.19654	5.22937	5.15434	8.00155	7.68732	71.0375	71.332
(CML550/CML504)DH225	4.27836	4.82925	5.09445	4.9517	8.12272	8.12476	70.9865	70.9987
(CML550/CML504)DH226	4.22302	4.53303	5.45565	5.48646	8.15673	8.29932	70.7533	70.3101
(CML550/CML504)DH227	4.06334	3.8855	5.3725	5.37438	7.94523	7.77374	71.1339	71.4178
(CML550/CML504)DH228	3.93091	3.49528	5.23993	5.21338	8.10532	8.1619	71.0791	71.2498
(CML550/CML504)DH229	4.23379	4.34571	5.12952	5.06224	8.23782	8.47491	70.7978	70.4291
(CML550/CML504)DH23	3.83314	3.27006	5.36476	5.35787	8.13422	8.07128	70.9261	70.9488
(CML550/CML504)DH231	4.19733	4.3757	5.14328	5.0221	8.16051	8.32083	70.9195	70.6569
(CML550/CML504)DH233	4.15264	4.30756	5.33271	5.31971	8.07076	8.03069	70.9963	71.1025
(CML550/CML504)DH234	3.57679	2.44535	5.32166	5.32007	8.31822	8.59403	71.0945	71.2899
(CML550/CML504)DH235	4.20751	5.03789	5.45565	5.50164	7.92236	7.50631	70.9863	71.0052
(CML550/CML504)DH24	4.37033	5.06214	5.61329	5.68567	8.33601	8.7228	70.7841	70.381
(CML550/CML504)DH25	3.79696	2.63743	5.20592	5.10153	8.10085	7.95408	71.2306	72.4154
(CML550/CML504)DH26	3.99828	3.4605	5.44598	5.4702	8.37386	8.74217	70.7985	70.4197
(CML550/CML504)DH27	4.02926	3.69268	5.40597	5.42673	8.08714	8.03646	71.0403	71.2649
(CML550/CML504)DH28	4.17199	4.3523	5.31903	5.29556	8.08908	8.1353	71.0783	71.2946
(CML550/CML504)DH29	4.37243	4.82044	5.61111	5.67345	8.08786	8.10353	70.9104	70.7877
(CML550/CML504)DH3	3.9601	3.1422	5.44227	5.49651	8.05993	8.00958	71.098	71.4521
(CML550/CML504)DH30	3.97405	3.06711	5.21081	5.13887	7.89015	7.25343	71.17	71.9304
(CML550/CML504)DH31	3.60933	2.69314	5.49106	5.52662	7.93596	7.76961	70.989	70.9743
(CML550/CML504)DH32	4.53194	5.35468	5.36004	5.35673	8.27158	8.51904	70.8016	70.5078
(CML550/CML504)DH33	4.02078	3.74689	5.37922	5.38754	8.31111	8.62916	70.7502	70.3051
(CML550/CML504)DH34	4.24931	4.43384	5.43428	5.4533	8.14062	8.18278	70.9676	70.9835
(CML550/CML504)DH35	4.05114	3.44895	5.49564	5.58383	8.10925	8.10537	70.9444	70.8584
(CML550/CML504)DH36	4.3181	5.17184	5.32302	5.30238	8.22891	8.71933	70.9296	70.7157
(CML550/CML504)DH37	4.16266	4.31007	4.87982	4.74833	8.19509	8.36057	71.1994	71.5678
(CML550/CML504)DH38	4.36819	4.64019	5.77383	5.89249	8.29124	8.54189	70.7148	70.2352
(CML550/CML504)DH39	4.22482	4.36687	5.59307	5.6592	8.15202	8.24276	70.7033	70.2244
(CML550/CML504)DH4	4.07476	3.53403	5.30257	5.26281	8.1147	8.15792	70.9529	70.913
(CML550/CML504)DH40	3.82815	2.88108	5.46952	5.5412	8.09158	8.12906	71.0828	71.4076
(CML550/CML504)DH41	4.15733	4.2463	5.46284	5.52178	8.18604	8.39949	70.86	70.5412
(CML550/CML504)DH42	3.99375	3.59808	5.34979	5.3601	8.1612	8.20273	70.8284	70.3952
(CML550/CML504)DH43	4.46409	5.27055	5.25321	5.22493	7.90903	7.74819	71.2319	71.6499
(CML550/CML504)DH44	3.76932	3.13541	5.242	5.20234	8.01708	7.95312	71.0725	71.305
(CML550/CML504)DH45	3.81151	3.07962	5.45912	5.49029	7.70956	7.21998	71.053	71.1704
(CML550/CML504)DH46	3.88161	3.36591	5.20628	5.15918	8.08428	8.16071	70.9385	70.7979
(CML550/CML504)DH47	4.11774	4.168	5.42236	5.43355	8.13554	8.09852	71.0291	71.1862
(CML550/CML504)DH48	4.23737	4.38339	5.48419	5.55435	8.25991	8.75586	70.8357	70.3159
(CML550/CML504)DH49	4.03039	3.735	5.24147	5.14744	8.16549	8.40461	71.0239	71.2834
(CML550/CML504)DH5	4.03239	3.4977	5.5427	5.6411	7.96712	7.62953	70.9677	71.0025
(CML550/CML504)DH50	3.86202	3.21134	5.24905	5.21604	8.09456	8.0352	71.0764	71.2869
(CML550/CML504)DH51	4.09843	4.05104	5.28692	5.25309	8.01568	7.81688	71.0771	71.3689
(CML550/CML504)DH52	4.33095	4.72945	5.46406	5.4952	7.89337	7.63132	70.8653	70.6218
(CML550/CML504)DH53	4.34165	4.67146	5.49543	5.5379	8.14414	8.21512	70.8608	70.616
(CML550/CML504)DH54	4.1124	3.85077	5.54105	5.63975	8.06714	7.996	70.9417	70.8574
(CML550/CML504)DH55	4.32405	4.59	5.78643	5.91015	8.11115	8.14375	70.7717	70.4636
(CML550/CML504)DH56	4.12746	3.96654	5.38619	5.39127	8.11542	8.13009	71.1358	71.4699
(CML550/CML504)DH57	4.24817	4.64076	5.7165	5.82357	8.06317	8.07387	70.8521	70.5941
(CML550/CML504)DH58	4.1401	4.3622	5.54653	5.66255	8.08846	8.06626	70.9749	70.9326
(CML550/CML504)DH59	3.79756	3.3034	5.36465	5.36834	7.91367	7.68937	71.0764	71.243
(CML550/CML504)DH6	4.01265	3.74782	5.34719	5.34484	7.96798	7.69431	71.0193	71.2286
(CML550/CML504)DH60	4.29244	4.63006	5.48886	5.51409	7.9732	7.81077	70.9909	71.0672
(CML550/CML504)DH61	4.22401	4.43148	5.63168	5.71944	8.31232	8.58703	70.6509	70.0515
(CML550/CML504)DH62	4.04203	3.61437	5.05291	4.86931	7.99294	7.75287	71.0886	71.4987
(CML550/CML504)DH63	4.3139	4.56343	5.511	5.5466	8.43244	8.91807	70.7673	70.3863
(CML550/CML504)DH64	4.20431	4.69829	5.34581	5.34601	8.02193	7.8314	70.9671	70.9645
(CML550/CML504)DH65	4.35005	4.89552	5.2453	5.16767	7.9981	7.61825	71.0477	71.4926
(CML550/CML504)DH66	4.04436	3.58038	5.38567	5.3973	8.04084	7.99532	70.8966	70.5567
(CML550/CML504)DH67	4.13165	4.27656	5.46139	5.49055	8.08525	8.13306	70.9745	70.9652
(CML550/CML504)DH68	4.05408	3.65528	5.44487	5.4789	8.10194	8.1124	71.1928	72.0016
(CML550/CML504)DH69	4.3798	4.98777	5.519	5.57429	8.19	8.34454	70.8461	70.5411
(CML550/CML504)DH7	4.14684	4.26932	5.21346	5.17937	8.13519	8.17983	71.1361	71.3955
(CML550/CML504)DH70	3.93172	3.62571	5.50545	5.55121	7.89235	7.70301	71.093	71.2403
(CML550/CML504)DH71	3.97828	3.7077	5.28416	5.26559	8.188	8.32713	70.8482	70.5813
(CML550/CML504)DH72	4.08975	3.67768	5.54528	5.66796	8.1592	8.36995	70.9341	70.8066
(CML550/CML504)DH73	4.56591	5.28878	5.58261	5.646	8.1539	8.22057	70.5535	69.7644
(CML550/CML504)DH74	4.0937	3.87473	5.133	5.07225	8.21522	8.39419	71.0076	71.0586
(CML550/CML504)DH75	4.04275	3.95498	5.105	5.04437	8.04156	8.01922	71.147	71.3775
(CML550/CML504)DH76	4.08286	3.97969	5.27757	5.2537	8.28437	8.52709	70.8794	70.7753
(CML550/CML504)DH77	3.90563	3.40078	5.27365	5.24178	8.20311	8.3905	70.9718	70.9326
(CML550/CML504)DH78	4.53966	5.28182	5.21017	5.1662	7.85145	7.58291	71.2226	71.6658
(CML550/CML504)DH79	4.01962	3.86286	5.30671	5.29243	8.34449	8.77313	70.8839	70.6792
(CML550/CML504)DH8	4.08356	3.7463	5.3795	5.39784	8.01552	7.83923	71.0549	71.3489
(CML550/CML504)DH80	4.05428	4.0281	5.36994	5.36912	7.94984	7.71399	71.0863	71.3198
(CML550/CML504)DH81	4.1124	4.05745	5.31778	5.30832	8.18585	8.31584	71.0246	71.0827
(CML550/CML504)DH82	4.38108	4.70406	5.56597	5.63175	8.38799	8.74878	70.7278	70.3017
(CML550/CML504)DH83	3.96421	3.63277	5.50141	5.54238	8.184	8.32643	70.8368	70.5816
(CML550/CML504)DH84	4.3721	4.98488	5.33221	5.30555	8.09071	8.0064	70.8387	70.4136
(CML550/CML504)DH85	4.71826	5.61289	5.44701	5.46508	8.15098	8.26126	70.8032	70.4956
(CML550/CML504)DH86	4.48448	5.22311	5.63404	5.71564	8.31709	8.65745	70.6467	69.9922
(CML550/CML504)DH87	3.89104	3.33728	5.36574	5.37342	8.01655	7.95998	71.0654	71.1852
(CML550/CML504)DH88	3.62995	2.83308	5.17577	5.12385	8.03346	7.99764	71.2784	71.8089
(CML550/CML504)DH89	3.99739	3.78151	5.44145	5.4692	8.36401	8.73753	70.9067	70.6824
(CML550/CML504)DH9	3.85558	3.20909	5.39155	5.39645	7.85732	7.59086	70.886	70.6804
(CML550/CML504)DH90	4.12416	4.016	5.42613	5.44676	8.1695	8.30177	70.8689	70.6102
(CML550/CML504)DH91	4.23781	4.77399	5.10613	4.96558	8.09643	8.11807	71.0108	71.0817
(CML550/CML504)DH92	4.17068	4.318	5.22795	5.18171	8.08655	8.14922	70.9841	71.0317
(CML550/CML504)DH93	3.95498	3.74149	5.41353	5.43205	8.1565	8.2553	70.9551	71.0103
(CML550/CML504)DH94	4.20196	4.96423	5.54017	5.65282	8.09542	8.05252	70.9274	70.6771
(CML550/CML504)DH95	4.25018	4.4971	5.34184	5.3389	7.88522	7.64943	71.1132	71.2642
(CML550/CML504)DH96	3.88367	3.43205	5.29424	5.28075	8.08709	8.1367	71.0431	71.0901
(CML550/CML504)DH97	4.07536	3.98022	5.22809	5.19068	8.23966	8.45882	71.1143	71.367
(CML550/CML504)DH98	4.35665	4.73006	5.21699	5.1857	8.24494	8.37301	70.9943	70.9497
(CML550/CML504)DH99	4.0862	3.8685	5.48756	5.51563	7.94561	7.76878	70.8596	70.6651
CML312/CML550	4.39329	5.17688	5.5834	5.71213	7.95274	7.59847	70.8253	70.2373
CZH0616	4.12401	4.07585	5.36564	5.35792	8.04521	7.98659	70.8129	70.2654
MeruHB513	4.19342	4.26794	5.39866	5.40932	7.72135	6.71809	71.089	71.5516
PAN53	4.20179	4.51235	5.47033	5.52812	8.07841	8.0741	70.9508	70.9116
WH507	4.21565	4.8442	5.3699	5.38136	7.96137	7.63515	70.9467	70.8684

## Sheet: DHpop2
Supplementary Table S4c: BLUPs and BLUEs for grain yield and other agronomic traits obtained based on across location analyses under optimum and low N management in DH pop 2
Genotype	OP_BLUP_GYF	OP_BLUE_GYF	OP_BLUP_OIL	OP_BLUE_OIL	OP_BLUP_PROT	OP_BLUE_PROT	OP_BLUP_STA	OP_BLUE_STA	LN_BLUP_GY	LN_BLUE_GY	LN_BLUP_OIL	LN_BLUE_OIL	LN_BLUP_PROT	LN_BLUE_PROT	LN_BLUP_STA	LN_BLUE_STA
(CML550/CML511)DH1	10.5557	10.5852	6.19287	6.16617	10.8753	10.833	68.1755	68.2446	5.0267	4.56542	5.81047	5.82083	8.13592	8.19022	69.6072	69.5981
(CML550/CML511)DH10	10.5076	10.6073	6.15594	6.11331	11.2148	11.3189	68.0598	68.0159	5.55588	5.72441	5.80008	5.74847	8.02768	8.02471	69.6165	69.6255
(CML550/CML511)DH101	9.46748	8.96093	6.24911	6.26432	11.3046	11.4707	68.1592	68.1805	5.53062	5.73912	5.76612	5.60608	8.00571	8.00797	69.7914	69.9361
(CML550/CML511)DH102	9.38152	8.62494	6.27264	6.30707	10.8088	10.7844	68.2902	68.4085	5.39237	5.37464	5.78904	5.62673	7.72085	7.37225	69.5316	69.3717
(CML550/CML511)DH103	9.78579	9.38805	6.14362	6.10983	11.2302	11.4198	68.1061	68.086	5.39549	5.39944	5.80661	5.832	8.05179	8.16016	69.9215	70.1564
(CML550/CML511)DH104	9.45549	8.99201	6.2421	6.25135	11.0667	11.1177	68.1679	68.2311	5.34881	5.24814	5.80082	5.76899	8.01163	7.93926	69.6992	69.7249
(CML550/CML511)DH105	10.7901	10.8408	6.56219	6.66357	11.0899	11.1541	67.8715	67.6264	5.57462	5.76	5.85972	6.30155	7.64909	7.42272	69.4662	69.3547
(CML550/CML511)DH106	9.96408	9.56245	5.98587	5.91633	10.882	10.8647	68.3505	68.552	5.57824	5.74037	5.80229	5.79801	7.70952	7.54597	69.8627	70.0086
(CML550/CML511)DH107	9.39327	8.71331	6.37425	6.43664	11.0224	11.094	68.0063	67.8535	5.41131	5.44344	5.85389	6.06274	8.30505	8.44943	69.4017	69.2426
(CML550/CML511)DH108	9.96444	9.56139	6.3518	6.39434	11.3835	11.5215	67.8632	67.6155	5.6741	5.98853	5.84821	6.01502	8.07172	8.13839	69.3977	69.2309
(CML550/CML511)DH11	11.2243	11.7844	6.21421	6.20048	10.9946	11.0251	68.0588	68.0008	5.81503	6.24163	5.77196	5.63711	7.83305	7.76297	70.0468	70.4362
(CML550/CML511)DH110	10.5208	10.6962	6.16217	6.13535	10.8691	10.8901	68.1454	68.2075	5.47986	5.42344	5.76896	5.45466	8.00478	8.00051	69.771	69.9334
(CML550/CML511)DH111	12.0548	13.084	6.10273	6.05892	10.7104	10.6269	68.3526	68.5838	5.27039	5.05903	5.80688	5.80426	7.95712	7.95157	69.6923	69.7266
(CML550/CML511)DH112	10.2491	10.1639	5.9341	5.83502	10.7479	10.5908	68.4543	68.8317	5.47738	5.5875	5.88763	6.22605	8.13545	8.27859	69.7869	69.9003
(CML550/CML511)DH113	9.35094	8.66771	6.34469	6.39713	11.3176	11.4152	67.9628	67.7752	5.75249	6.01995	5.82702	5.91865	7.94884	7.92436	69.3696	69.1935
(CML550/CML511)DH118	11.061	11.529	6.21644	6.22732	10.9327	10.9228	68.1185	68.1102	5.43619	5.28104	5.80468	5.7794	7.88403	7.76779	69.5531	69.3698
(CML550/CML511)DH119	10.881	11.1563	6.30647	6.34205	10.9549	11.011	68.06	67.9729	6.08531	6.94367	5.74204	5.39682	7.9147	7.91405	69.7829	69.8971
(CML550/CML511)DH12	10.5474	10.6009	6.26703	6.28442	10.9951	10.9663	68.1285	68.1497	5.66305	5.75481	5.75525	5.53107	7.86558	7.88474	69.628	69.5979
(CML550/CML511)DH120	10.6943	10.8475	6.5149	6.60079	10.4533	10.2935	68.1167	68.0317	6.08759	6.75439	5.93117	6.44772	7.61974	7.45573	69.5253	69.4554
(CML550/CML511)DH13	11.2291	11.7639	6.43719	6.49818	10.9152	10.9176	68.0509	67.9934	4.97402	4.50021	5.80971	5.82931	7.77364	7.6055	69.9447	70.1659
(CML550/CML511)DH14	11.0115	11.4749	6.18337	6.1743	10.9528	10.9169	68.2858	68.5033	5.80885	6.19336	5.76566	5.60134	7.85331	7.76585	69.9259	70.2095
(CML550/CML511)DH15	10.2576	10.1142	6.08979	6.03298	11.2062	11.3627	68.1032	68.0902	5.67926	6.00103	5.76842	5.59234	8.41276	8.64653	69.577	69.5272
(CML550/CML511)DH16	11.0516	11.4704	6.40566	6.45823	10.8668	10.7575	68.0927	68.0794	5.76609	6.15898	5.80397	5.78449	7.66131	7.47332	69.4898	69.3895
(CML550/CML511)DH17	9.69018	9.33364	6.35235	6.3714	11.2342	11.3519	67.7044	67.2777	5.62476	5.76186	5.81027	5.80932	8.31988	8.53118	69.472	69.384
(CML550/CML511)DH18	9.60999	9.08226	6.33299	6.3553	11.0434	11.058	68.0426	67.9714	5.38922	5.39521	5.86638	6.12432	8.37051	8.59639	69.5266	69.475
(CML550/CML511)DH19	10.9271	11.2107	6.63179	6.75147	11.2744	11.4375	67.5406	66.9584	5.98499	6.60402	5.82961	5.92736	8.21202	8.29676	69.2122	68.9273
(CML550/CML511)DH2	9.35993	8.68466	6.1275	6.09977	11.156	11.2222	68.1843	68.2406	5.44426	5.51592	5.82913	5.92419	7.86245	7.78657	69.7672	69.8482
(CML550/CML511)DH20	8.58069	7.49817	6.5256	6.60486	11.0705	11.0704	68.0412	67.9783	5.08748	4.29186	5.83187	6.0379	7.82691	7.64884	69.5742	69.46
(CML550/CML511)DH21	10.4068	10.4956	6.13794	6.10165	11.0881	11.1464	67.9924	67.8868	5.64413	5.89182	5.76069	5.57138	8.22035	8.31326	69.6632	69.7284
(CML550/CML511)DH22	NA	NA	NA	NA	NA	NA	NA	NA	5.11595	4.57788	5.821	5.98708	7.6457	7.2883	70.1448	70.8079
(CML550/CML511)DH23	10.5718	10.7495	6.07267	6.02107	10.7416	10.6665	68.4228	68.6879	6.23899	7.28271	5.80548	5.78701	7.92666	7.86166	69.603	69.5824
(CML550/CML511)DH24	11.2721	11.7335	6.14787	6.13954	10.8422	10.7358	68.2003	68.2835	5.30179	5.17574	5.77462	5.64002	7.95716	7.90573	69.5427	69.4789
(CML550/CML511)DH25	10.6741	10.8433	6.2304	6.22485	10.7869	10.6678	68.0307	67.9536	5.60348	5.76749	5.81538	5.87649	7.69732	7.49917	70.0839	70.41
(CML550/CML511)DH26	11.6885	12.5426	6.11289	6.06977	10.4674	10.263	68.5468	68.9408	5.56092	5.64786	5.75912	5.57453	7.83419	7.79479	70.0188	70.3777
(CML550/CML511)DH27	10.9115	11.2349	6.42406	6.49522	10.3301	10.0319	68.2163	68.3017	5.51837	5.72126	5.83693	6.07145	8.23608	8.4424	69.1263	68.4302
(CML550/CML511)DH28	9.75649	9.35857	6.45066	6.53603	11.0403	11.0618	68.0991	68.0692	5.27328	5.14694	5.88522	6.23574	7.88047	7.83622	69.5231	69.4585
(CML550/CML511)DH29	9.65916	9.26213	6.35679	6.39445	11.0022	11.0319	68.0017	67.867	6.18255	7.13325	5.8207	5.8836	7.85554	7.79754	69.7242	69.8116
(CML550/CML511)DH3	10.0095	9.76949	6.33077	6.36985	10.842	10.7419	68.0846	68.0869	5.6342	5.85277	5.84694	6.0209	8.03013	8.02962	69.2885	69.059
(CML550/CML511)DH30	9.22279	8.53203	6.11857	6.0685	11.1173	11.1595	68.1615	68.2237	4.54155	3.67659	5.77928	5.65356	8.24061	8.40825	69.4628	69.3703
(CML550/CML511)DH31	10.676	10.7977	6.0949	6.04228	10.545	10.2632	68.262	68.4227	5.0756	4.75257	5.83751	5.95843	7.45986	7.04994	70.0569	70.4895
(CML550/CML511)DH32	11.4239	12.08	6.57231	6.66368	11.3876	11.634	67.8608	67.5829	5.44862	5.29105	5.82234	5.95917	7.81318	7.64468	69.7394	69.8048
(CML550/CML511)DH33	10.5254	10.4952	6.57947	6.69562	10.6454	10.4791	68.0512	67.9872	5.67638	5.966	5.86857	6.11365	7.76042	7.6768	69.6691	69.7108
(CML550/CML511)DH34	9.87624	9.46999	6.17317	6.15971	10.474	10.3423	68.4249	68.6895	5.57727	5.79329	5.87942	6.20788	7.59178	7.32383	69.4953	69.3596
(CML550/CML511)DH35	8.68523	7.68743	6.30099	6.30762	11.4634	11.6894	67.8556	67.6139	5.43208	5.46348	5.7603	5.56879	8.31514	8.51084	69.3749	69.1768
(CML550/CML511)DH36	11.199	11.7475	6.27457	6.28917	11.263	11.4553	68.1218	68.1298	5.59839	5.69858	5.8068	5.82264	7.96754	8.01233	69.3284	69.1341
(CML550/CML511)DH37	9.54802	8.98619	6.36951	6.42095	11.1949	11.2709	68.047	67.9861	5.69104	5.90148	5.82254	5.88275	8.22247	8.33053	69.5857	69.569
(CML550/CML511)DH38	11.1593	11.6676	6.35283	6.38679	10.6173	10.4597	68.3147	68.5436	5.89299	6.82983	5.81015	5.81602	7.55715	6.99433	69.8618	70.1088
(CML550/CML511)DH39	10.7891	11.0855	6.22445	6.21627	10.7425	10.6272	68.3604	68.6028	5.17096	4.48534	5.80928	5.81324	7.87422	7.77122	69.7538	69.856
(CML550/CML511)DH4	10.3363	10.323	5.85527	5.71972	10.9042	10.8623	68.5108	68.9289	5.07129	4.62691	5.77551	5.65546	7.87082	7.8935	70.0591	70.3227
(CML550/CML511)DH40	10.3804	10.3491	6.23306	6.24674	10.5774	10.3628	68.2385	68.3035	5.5545	5.79709	5.80021	5.73544	8.12614	8.17379	69.6537	69.6587
(CML550/CML511)DH41	NA	NA	NA	NA	NA	NA	NA	NA	4.86725	3.78985	5.79387	5.72424	7.92239	7.87013	69.6139	69.6044
(CML550/CML511)DH42	10.7966	11.1324	6.40248	6.45035	11.3008	11.4374	67.8273	67.5376	5.77102	6.08423	5.78651	5.70328	8.07658	8.10011	69.5786	69.5794
(CML550/CML511)DH43	10.8254	11.1591	6.30938	6.31232	11.516	11.8093	67.6982	67.3034	5.3606	5.34683	5.78446	5.67722	8.23919	8.30779	69.7084	69.7756
(CML550/CML511)DH44	11.5901	12.2879	6.44498	6.49849	11.3797	11.5995	67.8291	67.5538	5.55965	5.53155	5.78665	5.57781	7.87853	7.80395	70.0185	70.5223
(CML550/CML511)DH45	10.5539	10.6948	6.15956	6.13756	11.0291	11.0537	68.119	68.1462	5.55561	5.76298	5.82109	5.94329	8.16292	8.47652	69.515	69.2266
(CML550/CML511)DH46	10.4927	10.5873	6.36336	6.40852	10.8903	10.8512	67.9643	67.802	5.37503	5.09103	5.83532	6.04292	7.76016	7.62167	69.5383	69.2859
(CML550/CML511)DH47	9.94086	9.68909	5.99255	5.90215	10.928	10.9969	68.1465	68.1912	5.0239	4.49513	5.76574	5.58116	7.94284	7.92669	69.7093	69.8049
(CML550/CML511)DH48	9.14352	8.25342	6.06818	5.99955	10.7516	10.5774	68.3773	68.6896	4.99954	4.07041	5.81973	5.91318	8.46104	9.10419	69.0814	68.1968
(CML550/CML511)DH49	10.4723	10.3856	6.41762	6.46452	11.1189	11.1744	67.8173	67.5014	4.87949	3.78231	5.82067	5.92321	7.82526	7.55995	69.5002	69.3251
(CML550/CML511)DH5	10.3344	10.2824	6.26449	6.28471	10.5587	10.3671	68.1848	68.2388	5.51662	5.64459	5.81801	5.86188	8.11352	8.19141	69.6778	69.6991
(CML550/CML511)DH51	10.3084	10.222	6.3543	6.39637	11.0792	11.1183	67.9848	67.8636	5.73223	6.22446	5.83118	6.0083	8.04633	8.14041	69.3728	68.9818
(CML550/CML511)DH52	11.0496	11.518	6.18475	6.16553	11.3236	11.5973	67.8932	67.5782	5.13568	4.56371	5.80469	5.76339	7.82938	7.6059	69.7822	69.9729
(CML550/CML511)DH53	11.4077	11.9494	6.08356	6.04343	10.5467	10.4011	68.5703	68.9855	5.77567	6.49914	5.79923	5.72898	NA	NA	69.5176	69.2494
(CML550/CML511)DH54	11.4616	12.1096	6.33419	6.36663	10.6112	10.4214	68.1826	68.2184	5.56459	5.85607	5.81565	5.89495	7.79866	7.63187	69.559	69.368
(CML550/CML511)DH55	9.70405	9.26354	6.3407	6.38683	10.8144	10.7462	68.1925	68.2666	4.74413	3.91915	5.79034	5.7147	7.68344	7.53192	69.6377	69.6462
(CML550/CML511)DH56	9.71278	9.25387	6.29895	6.31865	10.4299	10.2308	68.3393	68.5106	NA	NA	5.82785	6.01058	7.88811	7.77597	69.4872	69.2182
(CML550/CML511)DH57	10.4356	10.4482	5.97207	5.8898	10.7406	10.7504	68.4763	68.811	5.08046	4.30988	5.76679	5.42718	7.95834	7.94181	69.9129	70.1671
(CML550/CML511)DH58	10.4844	10.5626	6.20778	6.19849	11.1103	11.1836	68.0858	68.0766	5.88335	6.33344	5.73251	5.44006	8.16792	8.27795	69.8508	69.9798
(CML550/CML511)DH59	8.45009	7.30175	6.05759	6.00031	10.5532	10.388	68.4124	68.693	5.24066	4.82856	5.82086	5.92397	8.00807	8.05393	69.3983	69.038
(CML550/CML511)DH6	10.624	10.7943	6.10527	6.08011	10.8595	10.7778	68.2665	68.4067	5.0704	4.65913	5.7748	5.64076	7.74857	7.54914	70.0468	70.4323
(CML550/CML511)DH60	11.0433	11.4623	6.26761	6.28756	11.183	11.3109	67.9852	67.7979	5.39963	5.15102	5.80569	5.77412	8.0951	8.39855	69.3973	69.0207
(CML550/CML511)DH61	9.96615	9.66636	6.38388	6.4344	10.5205	10.2581	68.1484	68.1436	5.60637	5.9739	5.8102	5.82534	7.69987	7.40072	69.8714	70.1706
(CML550/CML511)DH62	10.8308	11.0826	6.19124	6.16829	11.6775	12.0549	67.9665	67.8475	4.32945	3.3269	5.79298	5.66982	8.06928	8.12278	69.8681	70.0335
(CML550/CML511)DH63	11.0458	11.3388	6.2284	6.19453	10.8894	10.8037	68.1473	68.2496	5.37258	5.00053	5.8167	5.89684	8.48905	9.14631	69.3022	68.7813
(CML550/CML511)DH64	10.1181	9.87045	6.38116	6.41737	11.2021	11.3682	67.7998	67.4106	5.38608	5.38171	5.85364	6.04788	7.56385	7.33281	70.0241	70.3076
(CML550/CML511)DH65	10.0704	9.73315	6.0704	6.01366	11.1275	11.1656	67.9966	67.897	6.01855	7.16746	5.82496	5.95834	8.14605	8.35983	69.4035	69.0378
(CML550/CML511)DH66	10.3919	10.4243	6.24525	6.24737	11.2685	11.3305	68.0068	67.8963	5.3026	5.2154	5.86924	6.19466	8.32535	8.63144	69.4125	69.1372
(CML550/CML511)DH67	11.1681	11.6387	6.31398	6.31912	11.0206	11.0263	68.1151	68.1145	5.57895	5.72564	5.79468	5.75556	7.83355	7.71065	69.4777	69.3907
(CML550/CML511)DH69	10.5197	10.5481	6.02645	5.95687	10.9785	10.9996	68.2072	68.2888	5.72071	6.19222	5.81133	5.85793	7.94285	7.99541	69.5534	69.3297
(CML550/CML511)DH7	10.8754	11.2347	6.06911	6.03348	10.9057	10.8775	68.3058	68.4977	5.16258	4.88929	5.71685	5.27562	8.08886	8.15889	70.0077	70.2851
(CML550/CML511)DH70	11.5414	12.2951	6.53569	6.61783	10.9656	10.9517	68.017	67.9149	5.3773	5.24724	5.85256	6.20338	7.98403	7.94175	69.1226	68.4042
(CML550/CML511)DH71	10.0942	9.86326	6.41137	6.45434	10.9069	10.8779	68.0805	68.0638	5.73696	6.43169	5.80522	5.78003	7.83132	7.57751	69.655	69.6608
(CML550/CML511)DH72	10.7979	10.9695	6.18522	6.17978	10.7542	10.6749	68.1688	68.2153	5.3952	5.33249	5.82501	5.95669	7.94561	7.89854	69.7222	69.7792
(CML550/CML511)DH73	11.0109	11.4304	6.30382	6.32	11.1011	11.1651	67.8639	67.659	5.82817	6.64885	5.82084	5.94021	8.1967	8.48316	69.481	69.256
(CML550/CML511)DH74	10.6457	10.8084	6.28042	6.30301	11.4806	11.7751	67.7405	67.2985	4.83786	3.42546	5.81897	5.879	8.33568	8.7862	69.4432	69.1383
(CML550/CML511)DH75	10.6087	10.8194	6.31817	6.33756	10.8318	10.7378	68.0375	68.019	5.39378	5.17871	5.77877	5.52753	7.94905	7.9191	69.9029	70.2665
(CML550/CML511)DH76	10.0892	9.93042	6.18979	6.18923	10.9385	10.8855	68.0219	67.9316	5.50051	5.5917	5.75536	5.48573	7.61137	7.42733	70.0991	70.3892
(CML550/CML511)DH77	10.7352	10.9357	6.14461	6.11183	11.031	11.0324	68.3273	68.5487	5.40649	5.28717	5.80292	5.74608	8.09886	8.24403	69.6354	69.5339
(CML550/CML511)DH78	10.2125	10.1256	6.2035	6.16455	11.2775	11.4916	68.0977	68.0743	5.30093	5.00547	5.8252	5.95818	8.02312	8.15506	69.4752	69.2305
(CML550/CML511)DH79	10.9316	11.3125	6.36532	6.40406	11.1347	11.2617	67.876	67.5807	5.36204	5.31688	5.85221	6.19123	8.67051	9.45491	NA	NA
(CML550/CML511)DH8	11.0203	11.4943	6.37012	6.39677	10.8361	10.7509	68.1141	68.1577	5.42056	5.33047	5.79853	5.71321	7.7284	7.47017	69.8439	70.0776
(CML550/CML511)DH80	10.3081	10.3099	5.92192	5.81619	10.8494	10.7924	68.4208	68.7381	5.45326	5.46141	5.794	5.68614	7.88111	7.78308	69.8469	70.0661
(CML550/CML511)DH81	9.47471	8.91404	6.05945	6.00658	10.7113	10.6026	68.3704	68.5896	6.03551	6.6661	5.87765	6.18422	8.10523	8.1409	69.4473	69.3836
(CML550/CML511)DH82	10.1265	9.98095	6.26574	6.29001	10.8224	10.7322	68.1861	68.2371	5.21775	4.92549	5.79701	5.69275	8.31004	8.67663	69.4422	69.1337
(CML550/CML511)DH83	10.8128	11.0129	6.16911	6.15503	10.9177	10.9111	68.1521	68.1607	5.00749	4.58306	5.79419	5.73184	8.33566	8.51872	69.2783	69.0288
(CML550/CML511)DH84	9.49065	8.85823	6.46556	6.55019	11.2315	11.3566	67.8257	67.5074	5.72024	5.96376	5.77799	5.67077	8.38985	8.62678	69.22	68.944
(CML550/CML511)DH85	10.1209	9.90836	6.22921	6.21998	10.3112	10.0659	68.1401	68.1901	5.21458	4.95154	5.80125	5.74514	7.44906	7.12809	69.8217	69.9766
(CML550/CML511)DH86	9.828	9.54448	6.07288	6.01936	11.148	11.2785	68.2419	68.3613	5.58066	5.91971	5.78864	5.61725	8.21252	8.47409	69.6214	69.5784
(CML550/CML511)DH88	10.3695	10.4054	6.14651	6.11307	11.5608	11.7832	67.9595	67.8051	5.06092	4.18771	5.76672	5.40539	8.73902	9.66755	69.2887	68.7892
(CML550/CML511)DH89	10.3216	10.3001	6.14541	6.11037	10.8287	10.7773	68.23	68.2965	5.25453	4.68253	5.81494	5.84661	7.93866	7.94601	69.6249	69.6543
(CML550/CML511)DH9	10.885	11.1759	6.22261	6.22498	11.1071	11.1409	67.8119	67.542	5.80641	6.21103	5.83182	5.95739	8.01671	8.0411	69.8604	70.0858
(CML550/CML511)DH90	10.3028	10.2141	5.96477	5.89755	11.1813	11.1973	67.9156	67.7009	5.25326	5.14858	5.77906	5.66596	7.91753	7.8654	70.0238	70.2618
(CML550/CML511)DH91	10.5434	10.6912	6.05317	6.00441	11.2721	11.5052	68.2044	68.2266	5.08024	4.7335	5.79484	5.74553	8.14627	8.20793	69.4343	69.3092
(CML550/CML511)DH92	11.1249	11.6677	6.22942	6.21595	10.4569	10.1908	68.3431	68.6001	5.25882	4.84899	5.7989	5.70813	7.28093	6.56216	70.1672	70.8067
(CML550/CML511)DH93	9.6799	9.23032	6.09743	6.041	10.529	10.2679	68.4442	68.8316	5.84297	6.59697	5.78222	5.57538	7.53774	6.98937	70.057	70.5756
(CML550/CML511)DH94	9.98799	9.74366	6.06502	6.01574	11.2625	11.4948	68.1638	68.1513	5.52314	5.81797	5.79357	5.67439	8.09624	8.28498	69.5656	69.4487
(CML550/CML511)DH95	11.0723	11.4963	6.36824	6.41733	11.1552	11.268	67.8938	67.666	5.76066	6.04345	5.82235	5.88311	8.18451	8.27428	69.3911	69.2449
(CML550/CML511)DH96	9.36499	8.58657	6.04446	5.98253	11.0757	11.1706	68.2145	68.313	5.70886	6.21754	5.78828	5.62057	7.78885	7.62509	69.8765	70.0845
(CML550/CML511)DH98	10.6721	10.8018	6.29671	6.33018	10.3348	10.0212	68.0845	68.0332	5.75536	6.06659	5.84044	5.96431	7.94812	7.9035	69.301	69.0704
CML312/CML550	NA	NA	NA	NA	NA	NA	NA	NA	5.96358	7.1314	5.79601	5.71974	8.02235	8.05064	69.863	70.2239
CZH0616	10.8631	11.0645	6.08657	6.0416	10.7827	10.6789	68.2115	68.334	5.40462	5.3179	5.74484	5.21519	7.77921	7.48371	69.8447	70.0542
MeruHB513	NA	NA	NA	NA	NA	NA	NA	NA	5.54371	5.74726	5.8776	6.50701	7.88738	7.7967	69.9864	70.4793
PAN53	11.3468	11.9791	6.12801	6.11133	10.604	10.4875	68.4618	68.791	5.19612	4.54307	5.77664	5.50247	8.05866	8.13157	69.8167	70.0764
WH507	9.56033	9.12536	6.02803	5.96025	10.7387	10.7277	68.3856	68.631	4.94504	3.95006	5.76236	5.37529	8.00048	8.02803	69.8447	70.0963

## Sheet: DHpop3
Supplementary Table S4d: BLUPs and BLUEs for grain yield and other agronomic traits obtained based on across location analyses under optimum and low N management in DH pop3
Genotype	BLUP_GYG	BLUE_GYG	BLUP_OIL	BLUE_OIL	BLUP_Prot	BLUE_Prot	BLUP_Starch	BLUE_Starch		GY_LN_BLUE	GY_LN_BLUP	Prot_LN_BLUE	Prot_LN_BLUP	StarchLN_BLUE	Starch_LN_BLUP	OilLN_BLUE	Oil_LN_BLUP
CML505	5.20533	5.96615	5.20712	5.287	8.30017	8.28936	70.6172	70.5238		2.229	2.53622	7.762	7.65324	71.805	71.7303	5.35	5.32143
CML505/LaPostaSeqC7-F64-2-6-2-2-B-B5002-B	5.13321	5.31514	5.22671	5.25919	8.30392	8.56495	70.6425	70.453		2.76	2.73089	6.788	7.12992	72.115	71.891	5.4	5.35724
CML505/LaPostaSeqC7-F64-2-6-2-2-B-B5003-B	4.99049	4.22989	5.2519	5.37696	8.30254	8.58533	70.6598	70.5419		2.921	2.78579	8.208	7.894	71.378	71.5302	5.2	5.21398
CML505/LaPostaSeqC7-F64-2-6-2-2-B-B5004-B	5.06484	4.86127	5.18637	5.1975	8.30112	8.27707	70.6035	70.304		2.676	2.67005	7.737	7.64133	71.021	71.3786	5.35	5.32143
CML505/LaPostaSeqC7-F64-2-6-2-2-B-B5005-B	5.04148	4.78239	5.12611	5.0628	8.30378	8.45439	70.7723	70.9452		2.307	2.52898	7.628	7.59504	71.689	71.6644	5.375	5.33933
CML505/LaPostaSeqC7-F64-2-6-2-2-B-B5007-B	5.2563	6.39633	5.22034	5.26726	8.29394	7.97051	70.7246	70.7135		2.56	2.61291	7.677	7.61151	71.816	71.7593	5.2	5.21398
CML505/LaPostaSeqC7-F64-2-6-2-2-B-B5008-B	5.04954	4.84463	5.13581	5.06177	8.31634	9.30636	70.6193	70.305		2.623	2.66992	7.386	7.42743	72.039	71.8605	5.1	5.14235
CML505/LaPostaSeqC7-F64-2-6-2-2-B-B5011-B	5.06922	4.75761	5.13662	5.08657	8.28655	7.76413	70.8619	71.1543		2.783	2.73029	7.505	7.51537	72.478	72.0669	5.2	5.21398
CML505/LaPostaSeqC7-F64-2-6-2-2-B-B5015-B	5.12728	5.24467	5.06528	4.92501	8.31462	9.06358	70.6906	70.7382		2.968	2.84313	7.577	7.54593	71.159	71.458	5.575	5.48259
CML505/LaPostaSeqC7-F64-2-6-2-2-B-B5016-B	5.04534	4.67941	5.20714	5.25345	8.28917	7.80194	70.8432	71.2089		3.12	2.90495	8.142	7.87313	72.021	71.8471	5.1	5.14235
CML505/LaPostaSeqC7-F64-2-6-2-2-B-B5017-B	4.72295	2.76302	5.14933	5.0989	8.29382	7.82366	70.888	71.4057		3.027	2.83152	7.65	7.58898	70.949	71.3711	5.105	5.15491
CML505/LaPostaSeqC7-F64-2-6-2-2-B-B5018-B	5.03909	4.84889	5.25069	5.34131	8.31213	9.15746	70.5026	69.8931		3.382	3.03071	7.317	7.41539	71.625	71.6564	5.125	5.16026
CML505/LaPostaSeqC7-F64-2-6-2-2-B-B5019-B	5.18815	5.65761	5.18136	5.1888	8.291	7.84816	70.6079	70.2606		3.456	3.02514	7.913	7.72511	70.019	71.0262	5.65	5.53631
CML505/LaPostaSeqC7-F64-2-6-2-2-B-B5020-B	5.03834	4.73355	5.21328	5.23121	8.29842	8.19912	70.599	70.3099		2.096	2.40709	7.915	7.75216	70.925	71.3086	5.25	5.2498
CML505/LaPostaSeqC7-F64-2-6-2-2-B-B5021-B	4.88291	3.73359	5.10581	5.0347	8.31378	8.85639	70.7489	70.9		2.444	2.5944	7.607	7.55921	71.523	71.6104	5.3	5.28561
CML505/LaPostaSeqC7-F64-2-6-2-2-B-B5023-B	4.82482	3.18204	5.2259	5.28378	8.31635	9.37795	70.4307	69.6963		3.269	2.90225	7.071	7.26509	71.901	71.7728	5.25	5.2498
CML505/LaPostaSeqC7-F64-2-6-2-2-B-B5024-B	5.18951	5.70532	5.24774	5.31444	8.30143	8.36974	70.5418	70.0205		2.497	2.60802	6.969	7.22092	72.657	72.1462	4.925	5.017
CML505/LaPostaSeqC7-F64-2-6-2-2-B-B5027-B	5.13348	5.33464	5.07909	4.94141	8.29996	8.41325	70.6797	70.5538		2.275	2.51613	7.853	7.69841	72.543	71.9662	4.875	4.98119
CML505/LaPostaSeqC7-F64-2-6-2-2-B-B5028-B	4.89764	3.64494	5.02448	4.8269	8.29129	7.73471	70.842	71.1593		2.16	2.45935	8.426	8.00814	71.171	71.4591	5.45	5.39306
CML505/LaPostaSeqC7-F64-2-6-2-2-B-B5030-B	5.01244	4.56122	5.19736	5.24589	8.29934	8.1219	70.6846	70.5595		2.385	2.53415	8.293	7.94061	72.031	71.8607	5.025	5.08863
CML505/LaPostaSeqC7-F64-2-6-2-2-B-B5032-B	5.04224	4.5293	5.14145	5.08564	8.29888	8.13752	70.7712	70.9965		2.348	2.49119	7.922	7.75322	NA	71.6831	5.2	5.21398
CML505/LaPostaSeqC7-F64-2-6-2-2-B-B5036-B	5.1819	5.7904	5.10318	5.03017	8.28836	7.68166	70.8261	71.1383		2.851	2.76805	7.64	7.61102	71.605	71.637	4.9	4.9991
CML505/LaPostaSeqC7-F64-2-6-2-2-B-B5039-B	5.0862	5.12471	5.06805	4.93831	8.28861	7.79555	70.8962	71.3091		2.57	2.6664	7.653	7.58133	70.785	71.2518	5.5	5.42887
CML505/LaPostaSeqC7-F64-2-6-2-2-B-B5040-B	5.25802	6.41147	5.22031	5.25735	8.30206	8.6911	70.6768	70.5408		2.618	2.63602	7.475	7.47414	72.089	71.8886	4.925	5.017
CML505/LaPostaSeqC7-F64-2-6-2-2-B-B5046-B	5.19577	5.72546	5.09876	4.98711	8.30841	8.69414	70.7762	70.9921		3.077	2.80297	6.921	7.17276	71.936	71.8207	5.25	5.2498
CML505/LaPostaSeqC7-F64-2-6-2-2-B-B5047-B	5.18027	5.51893	5.19315	5.20986	8.29015	7.72637	70.8175	70.9695		3.798	3.13166	7.453	7.4858	72.31	71.9125	5.13	5.17176
CML505/LaPostaSeqC7-F64-2-6-2-2-B-B5049-B	5.15357	5.68072	5.17614	5.19023	8.29414	8.13451	70.628	70.0836		2.613	2.68921	7.124	7.30478	71.272	71.4929	5.35	5.32143
CML505/LaPostaSeqC7-F64-2-6-2-2-B-B5050-B	5.06938	5.06649	5.21196	5.25436	8.29768	8.42919	70.7093	70.6004		2.486	2.59516	7.644	7.57918	71.059	71.3778	5.375	5.33933
CML505/LaPostaSeqC7-F64-2-6-2-2-B-B5054-B	5.00231	4.65835	5.24183	5.31298	8.30321	8.43489	70.5866	70.301		3.243	2.94077	7.241	7.38858	72.146	71.8959	5.35	5.32143
CML505/LaPostaSeqC7-F64-2-6-2-2-B-B5056-B	5.09435	5.33035	5.11222	5.00711	8.28773	7.71344	70.9907	71.7024		2.527	2.61081	7.82	7.70216	71.655	71.6671	5.225	5.23189
CML505/LaPostaSeqC7-F64-2-6-2-2-B-B5059-B	5.09472	5.01489	5.1631	5.16256	8.29164	7.69253	70.7282	70.9312		2.767	2.7416	7.242	7.34294	71.786	71.7616	5.15	5.17817
CML505/LaPostaSeqC7-F64-2-6-2-2-B-B5061-B	5.04926	4.67431	5.08152	4.94448	8.30265	8.45162	70.922	71.5846		2.18	2.4262	8.135	7.86048	71.1	71.4123	5.275	5.26771
CML505/LaPostaSeqC7-F64-2-6-2-2-B-B5063-B	5.08821	5.00476	5.15882	5.14663	8.30386	8.35416	70.7128	70.7088		2.984	2.82681	7.582	7.56236	71.124	71.409	5.475	5.41096
CML505/LaPostaSeqC7-F64-2-6-2-2-B-B5064-B	4.99341	4.43725	5.26867	5.37674	8.3037	8.49258	70.6395	70.4924		2.447	2.59208	8.011	7.78229	71.039	71.3542	5.15	5.17817
CML505/LaPostaSeqC7-F64-2-6-2-2-B-B5067-B	4.92929	3.9916	5.23574	5.30463	8.30696	8.56379	70.5701	70.2443		2.817	2.76103	7.266	7.37371	71.63	71.6639	5.325	5.30352
CML505/LaPostaSeqC7-F64-2-6-2-2-B-B5068-B	5.11055	5.24855	5.16466	5.15006	8.28067	7.39373	70.942	71.4578		3.237	2.9743	7.947	7.75465	71.453	71.5677	5.3	5.28561
CML505/LaPostaSeqC7-F64-2-6-2-2-B-B5071-B	5.05037	4.76016	5.18934	5.15682	8.31004	8.71575	70.6319	70.4963		3.033	2.79534	7.567	7.53566	71.412	71.5638	5.3	5.28561
CML505/LaPostaSeqC7-F64-2-6-2-2-B-B5073-B	5.07883	5.1096	5.13898	5.0674	8.30389	8.44041	70.6544	70.551		2.681	2.72747	7.478	7.49194	72.313	71.9678	5.05	5.10654
CML505/LaPostaSeqC7-F64-2-6-2-2-B-B5074-B	5.09707	5.21808	5.24533	5.34333	8.29955	8.38762	70.7853	70.9499		2.256	2.46157	7.489	7.48396	71.74	71.6936	5.25	5.2498
CML505/LaPostaSeqC7-F64-2-6-2-2-B-B5077-B	5.11801	5.18977	5.29895	5.46082	8.32213	9.55112	70.2898	69.1592		3.233	2.9502	7.022	7.23855	72.086	71.871	5.3	5.28561
CML505/LaPostaSeqC7-F64-2-6-2-2-B-B5079-B	5.37247	7.20975	5.0914	4.98596	8.28775	7.6622	70.9402	71.5072		2.64	2.68149	8.532	8.05684	69.712	71.3528	5.125	5.16026
CML505/LaPostaSeqC7-F64-2-6-2-2-B-B5080-B	5.12449	5.41782	5.09104	4.99848	8.30325	8.54201	70.6001	70.3015		3.202	2.95018	8.128	7.84545	71.466	71.5929	5.5	5.42887
CML505/LaPostaSeqC7-F64-2-6-2-2-B-B5081-B	5.02771	4.7596	5.2131	5.26021	8.30696	8.54572	70.5633	70.1992		2.096	2.44983	8.046	7.82851	71.889	71.7414	5.25	5.2498
CML505/LaPostaSeqC7-F64-2-6-2-2-B-B5082-B	5.09664	5.11012	5.41926	5.73561	8.29636	7.92278	70.6056	70.3944		1.81	2.25554	8.318	7.94582	71.393	71.5522	5.25	5.2498
CML505/LaPostaSeqC7-F64-2-6-2-2-B-B5083-B	5.07089	5.04237	5.42231	5.70867	8.31695	9.27651	70.2951	69.2005		1.988	2.37957	7.916	7.73912	71.48	71.5778	5.697	5.54074
CML505/LaPostaSeqC7-F64-2-6-2-2-B-B5084-B	4.9129	3.96559	5.34993	5.60118	8.31653	9.08869	70.5089	69.9915		2.934	2.78055	7.539	7.52855	71.328	71.574	5.7	5.5004
CML505/LaPostaSeqC7-F64-2-6-2-2-B-B5085-B	4.92365	3.84971	5.22082	5.30731	8.30558	8.6575	70.5995	70.3401		2.964	2.81408	7.241	7.37503	71.743	71.7351	5.3	5.28561
CML505/LaPostaSeqC7-F64-2-6-2-2-B-B5087-B	4.91691	4.01941	5.12717	5.04319	8.28504	7.52523	70.8763	71.2195		3.074	2.86753	8.157	7.86391	71.415	71.5712	5.3	5.28561
CML505/LaPostaSeqC7-F64-2-6-2-2-B-B5089-B	5.03102	4.52248	5.10008	5.04136	8.30649	8.67509	70.6992	70.751		3.186	2.87461	8.084	7.83974	71.819	71.7234	5.05	5.10654
CML505/LaPostaSeqC7-F64-2-6-2-2-B-B5091-B	5.01044	4.43572	5.07005	4.93997	8.29013	7.74154	70.7503	70.7607		2.868	2.77178	7.651	7.58366	71.488	71.572	5.462	5.38727
CML505/LaPostaSeqC7-F64-2-6-2-2-B-B5093-B	4.91256	4.07539	5.2844	5.41925	8.28113	7.64257	70.6679	70.4075		3.179	2.94541	6.658	7.06068	72.571	72.0992	5.1	5.15241
CML505/LaPostaSeqC7-F64-2-6-2-2-B-B5099-B	5.31072	6.68598	5.21828	5.28121	8.31087	9.05406	70.5757	70.2402		2.678	2.68824	7.351	7.44639	71.726	71.7005	5.4	5.35724
CML505/LaPostaSeqC7-F64-2-6-2-2-B-B5101-B	5.10281	5.12058	5.20832	5.23649	8.28821	7.63037	70.7644	70.8592		3.023	2.82471	7.95	7.7419	72.077	71.8401	4.975	5.05282
CML505/LaPostaSeqC7-F64-2-6-2-2-B-B5105-B	5.07754	4.92048	5.30033	5.43663	8.29943	8.2829	70.6729	70.6844		2.792	2.72018	7.851	7.70222	71.603	71.6398	5.175	5.19608
CML505/LaPostaSeqC7-F64-2-6-2-2-B-B5108-B	5.02268	4.44133	5.1949	5.20018	8.30608	8.6416	70.7674	70.9444		2.466	2.59987	7.23	7.36088	72.278	71.9276	5.025	5.08863
CML505/LaPostaSeqC7-F64-2-6-2-2-B-B5109-B	4.99926	4.42803	5.22221	5.25155	8.31213	8.95754	70.6427	70.3706		2.728	2.74281	7.487	7.50807	71.4	71.5344	5.5	5.42887
CML505/LaPostaSeqC7-F64-2-6-2-2-B-B5113-B	5.05528	4.85796	4.97188	4.71791	8.29618	7.98922	70.9173	71.4957		2.695	2.6844	8.224	7.88806	70.54	71.1549	5.375	5.33933
CML505/LaPostaSeqC7-F64-2-6-2-2-B-B5117-B	5.16276	5.65902	5.16164	5.10577	8.29196	7.84371	70.7344	70.8856		2.356	2.53991	7.245	7.36014	72.85	72.2483	4.95	5.03491
CML505/LaPostaSeqC7-F64-2-6-2-2-B-B5118-B	5.16946	5.66157	5.22177	5.31609	8.31503	9.17117	70.6645	70.3789		2.926	2.84493	7.001	7.23832	71.919	71.7784	5.1	5.14235
CML505/LaPostaSeqC7-F64-2-6-2-2-B-B5119-B	5.23488	6.09106	5.26045	5.37832	8.28941	7.87871	70.6825	70.5505		3.385	3.03369	7.305	7.4071	71.691	71.7016	5.35	5.32143
CML505/LaPostaSeqC7-F64-2-6-2-2-B-B5121-B	5.16467	5.52996	4.97287	4.73636	8.28968	7.76845	70.9322	71.454		2.575	2.64015	7.313	7.40281	71.473	71.5886	5.375	5.33933
CML505/LaPostaSeqC7-F64-2-6-2-2-B-B5122-B	4.95249	4.19705	5.08714	4.96324	8.29665	8.25595	70.7944	70.9585		3.096	2.89493	8.107	7.8351	70.113	71.0487	5.425	5.37515
CML505/LaPostaSeqC7-F64-2-6-2-2-B-B5125-B	5.09132	5.32258	5.24285	5.345	8.31994	9.60599	70.4176	69.5112		2.271	2.4993	7.586	7.53299	72.567	72.1359	5.275	5.26771
CML505/LaPostaSeqC7-F64-2-6-2-2-B-B5126-B	5.15094	5.5556	5.03986	4.88113	8.29769	8.17127	70.8498	71.1509		2.76	2.70696	7.114	7.31857	70.965	71.3401	5.65	5.53631
CML505/LaPostaSeqC7-F64-2-6-2-2-B-B5127-B	5.27695	6.49201	5.07592	4.95259	8.2916	7.98136	70.8736	71.2501		3.254	2.93864	7.104	7.2962	71.956	71.8342	4.975	5.05282
CML505/LaPostaSeqC7-F64-2-6-2-2-B-B5132-B	5.1415	5.39076	5.19631	5.20662	8.32032	9.44577	70.5271	69.9634		3.869	3.18601	7.385	7.44554	71.394	71.5377	5.425	5.37515
CML505/LaPostaSeqC7-F64-2-6-2-2-B-B5133-B	5.22845	6.16075	5.249	5.38279	8.30143	8.56804	70.6623	70.4936		2.62	2.65173	7.31	7.40149	71.533	71.5984	5.45	5.39306
CML505/LaPostaSeqC7-F64-2-6-2-2-B-B5135-B	5.21243	5.97397	5.08132	5.0025	8.29517	7.91095	70.6712	70.7258		2.124	2.40862	7.567	7.54835	70.811	71.2879	5.325	5.30352
CML505/LaPostaSeqC7-F64-2-6-2-2-B-B5137-B	5.23033	6.11691	5.33068	5.52886	8.30218	8.44446	70.5123	69.8703		2.786	2.76362	7.364	7.43415	71.769	71.7193	5	5.07073
CML505/LaPostaSeqC7-F64-2-6-2-2-B-B5141-B	4.97284	4.28989	5.20769	5.24905	8.29832	8.43739	70.547	70.0623		2.64	2.68577	7.35	7.43069	72.838	72.2247	5.175	5.19608
CML505/LaPostaSeqC7-F64-2-6-2-2-B-B5143-B	5.20419	5.82377	5.12383	5.05408	8.3109	8.89729	70.586	70.3845		2.163	2.43395	7.474	7.48877	71.365	71.5357	5.35	5.32143
CML505/LaPostaSeqC7-F64-2-6-2-2-B-B5145-B	5.06904	4.95526	5.23018	5.31152	8.29625	8.20161	70.8504	71.1071		2.968	2.83643	7.407	7.45336	72.177	71.9329	5.1	5.14235
CML505/LaPostaSeqC7-F64-2-6-2-2-B-B5148-B	5.18653	5.67499	5.12134	5.04086	8.29081	7.65697	70.8423	71.2004		2.747	2.72426	8.02	7.80138	70.464	71.091	5.775	5.62585
CML505/LaPostaSeqC7-F64-2-6-2-2-B-B5153-B	4.88492	3.59064	5.13463	5.1027	8.30363	8.54069	70.6889	70.7022		2.258	2.45922	7.494	7.49704	72.127	71.9279	5	5.07073
CML505/LaPostaSeqC7-F64-2-6-2-2-B-B5154-B	5.17227	5.69854	5.11327	5.03526	8.2961	8.3772	70.8738	71.247		3.258	2.97849	7.682	7.61478	71.343	71.5141	5.15	5.17817
CML505/LaPostaSeqC7-F64-2-6-2-2-B-B5155-B	4.90977	3.74499	5.37874	5.64148	8.31227	9.04188	70.5225	69.9564		2.991	2.82193	7.551	7.53367	71.885	71.7821	5.1	5.14235
CML505/LaPostaSeqC7-F64-2-6-2-2-B-B5156-B	5.15228	5.63843	5.17419	5.19454	8.29796	8.23183	70.6976	70.5839		3.12	2.87412	7.635	7.56787	71.136	71.4853	5.635	5.49994
CML505/LaPostaSeqC7-F64-2-6-2-2-B-B5162-B	5.14951	5.35015	5.03246	4.86462	8.2929	8.12611	70.9413	71.5467		2.932	2.81145	7.119	7.32712	71.944	71.7989	5.075	5.12445
CML505/LaPostaSeqC7-F64-2-6-2-2-B-B5163-B	5.08983	5.01286	5.09839	5.00913	8.31016	9.02297	70.5049	69.8165		2.658	2.67021	7.13	7.28638	NA	71.6831	5.2	5.21398
CML505/LaPostaSeqC7-F64-2-6-2-2-B-B5164-B	5.22457	6.71448	5.2064	5.25335	8.305	8.76319	70.647	70.4838		2.505	2.59895	7.227	7.35948	71.939	71.8018	5.15	5.17817
CML505/LaPostaSeqC7-F64-2-6-2-2-B-B5165-B	5.26975	7.23947	5.21639	5.25828	8.30293	8.41244	70.7354	71.0172		3.233	2.96207	6.955	7.2117	71.793	71.7165	5.45	5.39306
CML505/LaPostaSeqC7-F64-2-6-2-2-B-B5171-B	5.28862	6.41766	5.22402	5.30362	8.30587	8.77287	70.6294	70.356		3.088	2.88268	7.477	7.49239	71.964	71.8346	5.125	5.16026
CML505/LaPostaSeqC7-F64-2-6-2-2-B-B5172-B	5.07584	5.03701	5.18683	5.23951	8.29144	7.88653	70.9379	71.6004		2.603	2.67397	7.655	7.60725	72.238	71.9187	5.25	5.2498
CML505/LaPostaSeqC7-F64-2-6-2-2-B-B5173-B	5.29767	6.56407	5.32764	5.52841	8.29525	7.90128	70.5671	70.2401		2.848	2.75582	7.967	7.75755	71.772	71.7109	5.175	5.19608
CML505/LaPostaSeqC7-F64-2-6-2-2-B-B5174-B	5.258	6.39338	5.17382	5.18821	8.28871	7.95024	70.8564	71.1904		2.787	2.73159	7.76	7.65385	71.5	71.5916	4.975	5.05282
CML505/LaPostaSeqC7-F64-2-6-2-2-B-B5176-B	5.24442	6.10268	5.16458	5.17959	8.30261	8.79855	70.6642	70.4105		3.076	2.85819	7.207	7.36072	71.943	71.8099	5.3	5.28561
CML505/LaPostaSeqC7-F64-2-6-2-2-B-B5177-B	5.17271	5.94648	5.20578	5.26436	8.2947	7.86225	70.7355	70.907		2.61	2.66489	7.429	7.47191	71.513	71.5981	5.25	5.2498
CML505/LaPostaSeqC7-F64-2-6-2-2-B-B5178-B	5.07016	5.16326	5.11487	5.04054	8.31945	9.61326	70.4866	69.8909		2.864	2.74746	7.434	7.46761	71.458	71.5845	5.375	5.33933
CML505/LaPostaSeqC7-F64-2-6-2-2-B-B5179-B	5.14126	5.42018	4.99743	4.77835	8.28461	7.39418	71.0271	71.891		2.148	2.55433	7.44	7.46998	71.427	71.565	5.375	5.33933
CML505/LaPostaSeqC7-F64-2-6-2-2-B-B5180-B	4.97799	4.1844	5.13608	5.0956	8.30787	8.8165	70.6515	70.458		1.824	2.26582	7.977	7.76813	71.745	71.7295	5.262	5.25731
CML505/LaPostaSeqC7-F64-2-6-2-2-B-B5184-B	5.1936	5.66758	5.10759	5.02754	8.2816	7.29112	70.7857	70.9149		3.092	2.88949	7.164	7.31578	71.893	71.7746	5.1	5.14235
CML505/LaPostaSeqC7-F64-2-6-2-2-B-B5185-B	5.06475	4.82088	5.24125	5.34165	8.29859	8.35591	70.7691	70.8957		3.148	2.93412	7.981	7.74115	NA	71.6831	5.375	5.33933
CML505/LaPostaSeqC7-F64-2-6-2-2-B-B5190-B	5.10551	5.27095	5.17364	5.13181	8.30415	8.4881	70.7188	70.8503		2.167	2.43491	8.019	7.79222	71.412	71.5557	5.105	5.15491
CML505/LaPostaSeqC7-F64-2-6-2-2-B-B5191-B	5.08046	5.02209	5.20795	5.24199	8.28013	7.46973	70.8092	71.0016		2.333	2.52757	7.274	7.40561	71.782	71.7103	5.175	5.19608
CML505/LaPostaSeqC7-F64-2-6-2-2-B-B5192-B	5.12108	5.2238	5.13926	5.12365	8.28748	7.76829	70.8776	71.2074		2.145	2.41264	7.613	7.56296	70.964	71.4115	5.175	5.19608
CML505/LaPostaSeqC7-F64-2-6-2-2-B-B5193-B	4.98277	4.17362	5.09947	4.98222	8.2825	7.27944	71.1155	72.1591		2.662	2.68352	7.737	7.65852	71.485	71.5613	5.475	5.41096
CML505/LaPostaSeqC7-F64-2-6-2-2-B-B5194-B	5.03292	4.68218	5.24795	5.35303	8.2986	8.27648	70.6146	70.3013		2.948	2.77693	7.157	7.32775	72.125	71.876	5.425	5.37515
CML505/LaPostaSeqC7-F64-2-6-2-2-B-B5196-B	4.9156	3.97835	5.34937	5.53995	8.29403	7.96769	70.6466	70.5444		2.012	2.37744	8.04	7.81393	70.427	71.0732	5.875	5.69748
CML505/LaPostaSeqC7-F64-2-6-2-2-B-B5199-B	5.10989	5.45354	5.27754	5.38629	8.29826	8.21486	70.5044	69.9978		2.686	2.69364	7.721	7.63323	71.755	71.6978	5.25	5.2498
CML505/LaPostaSeqC7-F64-2-6-2-2-B-B5207-B	5.27553	6.42493	5.22924	5.30287	8.30278	8.43908	70.6374	70.4057		2.143	2.43321	7.929	7.75562	70.855	71.347	5.15	5.17817
CML505/LaPostaSeqC7-F64-2-6-2-2-B-B5208-B	5.02305	4.60359	5.25798	5.36002	8.28899	7.64351	70.7288	70.8409		3.024	2.80673	7.82	7.6697	71.923	71.7921	5.3	5.28561
CML505/LaPostaSeqC7-F64-2-6-2-2-B-B5209-B	5.02282	4.87404	5.14193	5.11131	8.30266	8.58414	70.7799	70.8214		2.078	2.52627	7.634	7.54284	71.525	71.6464	5.308	5.27996
CML505/LaPostaSeqC7-F64-2-6-2-2-B-B5210-B	5.21751	5.97659	5.17747	5.16028	8.29574	8.08283	70.6953	70.6562		2.34	2.54843	7.22	7.3384	72.207	71.9606	5.175	5.19608
CML505/LaPostaSeqC7-F64-2-6-2-2-B-B5211-B	5.25025	7.35428	5.25835	5.38545	8.31932	9.52077	70.4088	69.5513		2.946	2.8074	7.254	7.35948	70.981	71.363	5.475	5.41096
CML505/LaPostaSeqC7-F64-2-6-2-2-B-B5212-B	4.94076	4.07082	5.22338	5.26891	8.30849	8.71333	70.5694	70.1518		2.993	2.83646	7.2	7.34581	71.072	71.4543	5.25	5.2498
CML505/LaPostaSeqC7-F64-2-6-2-2-B-B5213-B	5.07676	5.19661	5.32913	5.53103	8.2961	8.11628	70.5917	70.2157		2.856	2.77565	7.377	7.4411	71.825	71.7588	5.2	5.21398
CML505/LaPostaSeqC7-F64-2-6-2-2-B-B5214-B	5.12548	5.22068	5.08504	4.98908	8.30862	8.88768	70.7256	70.7608		2.445	2.58544	7.571	7.55883	71.538	71.6175	5.25	5.2498
CML505/LaPostaSeqC7-F64-2-6-2-2-B-B5218-B	5.13783	5.50392	5.07112	4.97383	8.29002	7.78047	71.0207	71.8405		2.109	2.47105	7.677	7.58835	71.876	71.7638	5.4	5.35724
CML505/LaPostaSeqC7-F64-2-6-2-2-B-B5222-B	4.99053	4.21606	5.26006	5.3204	8.30643	8.59089	70.4497	69.8474		2.445	2.57562	7.683	7.60577	72.144	71.907	5.1	5.14235
CML505/LaPostaSeqC7-F64-2-6-2-2-B-B5224-B	4.93937	4.25713	5.1318	5.08292	8.31012	8.86474	70.6795	70.5563		2.274	2.573	6.767	7.10757	71.595	71.645	5.275	5.26771
CML505/LaPostaSeqC7-F64-2-6-2-2-B-B5225-B	4.96635	4.28738	5.17357	5.19822	8.29002	7.67532	70.7772	71.1632		3.177	2.93158	7.652	7.56747	72.16	71.8853	4.902	5.02319
CML505/LaPostaSeqC7-F64-2-6-2-2-B-B5226-B	5.29422	6.67576	5.0861	4.98386	8.30095	8.6568	70.5806	70.1979		2.77	2.72021	6.901	7.17926	72.605	72.1419	5.15	5.17817
CML505/LaPostaSeqC7-F64-2-6-2-2-B-B5233-B	4.97082	4.16473	5.11751	5.02079	8.27745	6.99979	70.9615	71.6899		2.134	2.41056	7.239	7.37132	72.084	71.8554	5.075	5.12445
CML505/LaPostaSeqC7-F64-2-6-2-2-B-B5236-B	4.96799	4.37852	5.11174	5.00547	8.29107	7.72119	71.0135	71.8907		2.318	2.524	7.59	7.554	71.933	71.8071	5	5.07073
CML505/LaPostaSeqC7-F64-2-6-2-2-B-B5238-B	5.08075	4.9322	5.06836	4.94766	8.29083	7.81294	70.9655	71.6881		3.178	2.93524	6.873	7.17486	71.982	71.8159	5.8	5.64376
CML505/LaPostaSeqC7-F64-2-6-2-2-B-B5239-B	5.21344	6.06734	5.39197	5.62131	8.30618	8.49406	70.5218	70.0582		2.622	2.67385	7.677	7.62027	71.842	71.755	5.17	5.19747
CML505/LaPostaSeqC7-F64-2-6-2-2-B-B5240-B	4.99957	4.6169	4.97242	4.69862	8.29706	8.06594	70.8802	71.4001		2.322	2.49145	7.814	7.68148	71.773	71.7317	5	5.07073
CML505/LaPostaSeqC7-F64-2-6-2-2-B-B5241-B	4.93641	4.0299	5.04731	4.90205	8.2872	7.47837	70.8959	71.4406		3.454	3.00496	7.258	7.39777	72.153	71.8873	5.205	5.22004
CML505/LaPostaSeqC7-F64-2-6-2-2-B-B5244-B	5.26099	7.32952	5.07103	4.9229	8.3009	8.38217	70.7483	70.8934		2.575	2.65389	6.811	7.12668	NA	71.6831	4.9	4.9991
CML505/LaPostaSeqC7-F64-2-6-2-2-B-B5249-B	5.28669	6.435	5.02694	4.89169	8.2796	7.15726	71.02	71.8952		3.142	2.90517	7.516	7.51925	71.205	71.4414	5.625	5.51841
CML505/LaPostaSeqC7-F64-2-6-2-2-B-B5255-B	4.93995	4.3262	5.20963	5.25243	8.32879	10.0825	70.4198	69.548		2.606	2.66528	8.014	7.7954	72.442	72.0303	5.325	5.30352
CML505/LaPostaSeqC7-F64-2-6-2-2-B-B5261-B	4.9015	3.72337	5.1385	5.11963	8.28382	7.79912	70.9657	71.5081		3.249	2.92875	7.69	7.62158	71.748	71.7099	5.175	5.19608
CML505/LaPostaSeqC7-F64-2-6-2-2-B-B5267-B	5.26164	6.33042	5.2792	5.35848	8.32066	9.30255	70.4997	69.9607		3.005	2.85446	6.809	7.11466	71.61	71.6706	5.35	5.32143
CML505/LaPostaSeqC7-F64-2-6-2-2-B-B5271-B	5.17183	5.63719	5.06208	4.96375	8.28278	7.23314	70.9814	71.6911		3.099	2.9053	6.682	7.0663	71.66	71.6606	5.5	5.42887
CML505/LaPostaSeqC7-F64-2-6-2-2-B-B5273-B	4.88214	3.52794	5.17816	5.14998	8.28711	7.50472	70.8083	71.0645		2.28	2.47316	7.643	7.59806	71.631	71.6429	5.537	5.43657
CML505/LaPostaSeqC7-F64-2-6-2-2-B-B5274-B	5.13964	5.2865	5.29493	5.46288	8.31998	9.71169	70.4536	69.7449		2.727	2.69725	7.528	7.52826	71.914	71.7794	5.075	5.12445
CML505/LaPostaSeqC7-F64-2-6-2-2-B-B5278-B	5.17424	5.70525	5.18163	5.17255	8.27558	7.05975	70.8728	71.2951		2.694	2.69325	7.913	7.73668	71.362	71.5542	5.475	5.41096
CML505/LaPostaSeqC7-F64-2-6-2-2-B-B5279-B	5.16586	5.65796	5.10991	5.01977	8.29848	8.28169	70.5897	70.2929		2.718	2.73683	7.212	7.35932	71.82	71.7252	5.175	5.19608
CML505/LaPostaSeqC7-F64-2-6-2-2-B-B5280-B	5.09826	5.10568	5.14705	5.09054	8.30127	8.56504	70.6365	70.3566		2.723	2.74184	6.809	7.13154	70.866	71.3504	5.35	5.32143
CML505/LaPostaSeqC7-F64-2-6-2-2-B-B5282-B	5.3409	6.88447	5.2152	5.23144	8.29248	8.10335	70.7854	70.9027		2.695	2.68957	7.366	7.44967	72.008	71.8371	5.175	5.19608
CML505/LaPostaSeqC7-F64-2-6-2-2-B-B5284-B	4.97216	4.17726	5.21296	5.24287	8.30499	8.38601	70.706	70.7554		2.746	2.73948	7.363	7.41983	72.205	71.93	4.95	5.03491
CML505/LaPostaSeqC7-F64-2-6-2-2-B-B5286-B	5.02764	4.73673	5.20594	5.19351	8.30008	8.09035	70.5261	70.1889		2.114	2.3961	8.213	7.91099	71.41	71.5447	5.175	5.19608
CML505/LaPostaSeqC7-F64-2-6-2-2-B-B5287-B	4.95348	4.02404	5.31315	5.45668	8.31051	8.73542	70.5138	70.0063		2.517	2.59811	7.421	7.48188	72.411	72.0223	5.125	5.16026
CML505/LaPostaSeqC7-F64-2-6-2-2-B-B5289-B	5.0805	5.01101	5.14463	5.07819	8.29017	7.85628	70.7937	71.0018		2.399	2.55566	7.691	7.59767	71.746	71.7166	5.1	5.14235
CML505/LaPostaSeqC7-F64-2-6-2-2-B-B5290-B	4.99765	4.10825	5.13206	5.12107	8.29591	8.15099	70.7023	70.6513		2.182	2.45918	7.724	7.63638	71.572	71.6289	5.2	5.21398
CML505/LaPostaSeqC7-F64-2-6-2-2-B-B5291-B	5.11438	5.16957	5.18042	5.1755	8.28994	7.46962	70.6636	70.6925		3.234	2.94547	7.393	7.44942	72.036	71.8661	4.85	4.96328
CML505/LaPostaSeqC7-F64-2-6-2-2-B-B5292-B	5.11185	5.37839	4.97619	4.73672	8.29284	8.07828	71.0153	71.7546		2.597	2.64264	7.61	7.57821	71.856	71.7786	4.925	5.017
CML505/LaPostaSeqC7-F64-2-6-2-2-B-B5296-B	4.94286	3.97911	5.05814	4.94355	8.29362	7.89583	71.0254	71.8957		2.673	2.68247	7.37	7.43067	72.932	72.177	5.03	5.10694
CML505/LaPostaSeqC7-F64-2-6-2-2-B-B5298-B	5.1993	6.00846	5.14367	5.10453	8.30336	8.4784	70.7019	70.7007		2.756	2.72412	7.007	7.23474	71.511	71.6071	5.502	5.41369
CML505/LaPostaSeqC7-F64-2-6-2-2-B-B5305-B	4.95942	4.0702	5.22309	5.3219	8.30273	8.83727	70.6931	70.57		2.577	2.63259	7.484	7.49627	71.719	71.703	5	5.07073
CML505/LaPostaSeqC7-F64-2-6-2-2-B-B5306-B	5.05096	4.87528	5.16713	5.12364	8.29468	8.04341	70.716	70.75		2.502	2.61938	7.355	7.43448	71.929	71.8106	5.135	5.17561
CML505/LaPostaSeqC7-F64-2-6-2-2-B-B5309-B	4.90129	3.85792	5.27318	5.38635	8.29767	8.12433	70.6568	70.5914		2.59	2.6773	7.048	7.25118	72.04	71.8549	5.225	5.23189
CML505/LaPostaSeqC7-F64-2-6-2-2-B-B5310-B	5.13566	5.63571	5.22564	5.27747	8.30763	8.67872	70.5132	70.0523		2.898	2.78082	7.639	7.57486	71.635	71.6787	5.275	5.26771
CML505/LaPostaSeqC7-F64-2-6-2-2-B-B5312-B	5.20204	5.79202	5.24377	5.31743	8.29126	7.85243	70.8752	71.3492		3.117	2.91937	7.411	7.47113	71.845	71.7448	4.825	4.94537
CML505/LaPostaSeqC7-F64-2-6-2-2-B-B5318-B	5.20295	6.05032	5.05579	4.88822	8.28959	7.85411	71.0011	71.7063		2.441	2.56976	7.076	7.29764	71.695	71.6634	5.15	5.17817
CML505/LaPostaSeqC7-F64-2-6-2-2-B-B5320-B	4.9617	4.27633	5.13623	5.10157	8.30356	8.38702	70.8011	71.0905		3.661	3.17199	7.042	7.25143	72.194	71.9426	5.375	5.33933
CML505/LaPostaSeqC7-F64-2-6-2-2-B-B5324-B	5.11518	5.35411	5.27144	5.42671	8.28661	7.67355	70.7063	70.6059		2.257	2.47229	6.9	7.19348	72.047	71.8441	4.925	5.017
CML505/LaPostaSeqC7-F64-2-6-2-2-B-B5326-B	4.88571	3.76037	4.93657	4.62743	8.27262	6.86297	71.2628	72.7084		2.352	2.5509	8.505	8.04085	70.684	71.3622	5.65	5.53631
CML505/LaPostaSeqC7-F64-2-6-2-2-B-B5328-B	5.06459	4.85505	5.42855	5.75326	8.30591	8.55308	71.0605	72.1274		2.677	2.68756	7.254	7.35451	70.643	71.196	5.525	5.44678
CML505/LaPostaSeqC7-F64-2-6-2-2-B-B5329-B	5.1992	5.9327	5.25886	5.36439	8.32395	9.86386	70.2973	69.1928		2.855	2.77657	7.292	7.39732	72.321	71.9995	5.025	5.08863
CML505/LaPostaSeqC7-F64-2-6-2-2-B-B5331-B	5.17853	5.81095	5.06285	4.93116	8.28899	7.77299	70.9257	71.3653		3.036	2.82899	7.389	7.44874	71.704	71.686	5.5	5.42887
CML505/LaPostaSeqC7-F64-2-6-2-2-B-B5332-B	5.13475	5.4471	5.17782	5.20545	8.28629	7.63356	71.0426	71.8956		1.955	2.50847	7.412	7.45384	72.618	72.0719	5.375	5.33933
CML505/LaPostaSeqC7-F64-2-6-2-2-B-B5335-B	4.99571	4.46902	5.34026	5.57563	8.31221	9.2164	70.2739	69.138		2.986	2.82468	6.766	7.12037	71.589	71.6448	5.625	5.51841
CML505/LaPostaSeqC7-F64-2-6-2-2-B-B5336-B	5.15006	5.51294	5.34631	5.53523	8.30032	8.25469	70.5791	70.2051		2.509	2.62044	7.361	7.45467	72.648	72.1356	5.075	5.12445
CML505/LaPostaSeqC7-F64-2-6-2-2-B-B5345-B	5.1088	5.22341	5.17765	5.1865	8.28591	7.59955	70.7098	70.7452		2.259	2.52396	7.209	7.37962	71.59	71.6113	5.15	5.17817
CML505/LaPostaSeqC7-F64-2-6-2-2-B-B5346-B	5.04285	4.72897	5.07971	5.03465	8.29806	8.49198	70.6354	70.3881		2.753	2.72968	7.07	7.2589	71.419	71.5702	5.675	5.55422
CML505/LaPostaSeqC7-F64-2-6-2-2-B-B5350-B	4.74572	2.85926	5.22232	5.2752	8.29365	8.14285	70.8052	71.0966		2.507	2.61634	7.41	7.47105	71.618	71.6368	5.2	5.21398
CML505/LaPostaSeqC7-F64-2-6-2-2-B-B5351-B	4.97642	4.2732	5.26744	5.37343	8.30836	8.73973	70.5644	70.0681		2.966	2.82495	8.018	7.79557	71.036	71.3831	5.525	5.44678
CML505/LaPostaSeqC7-F64-2-6-2-2-B-B5375-B	5.04267	4.83659	5.25339	5.33672	8.3129	9.08934	70.4556	69.708		2.738	2.69574	7.467	7.50033	71.157	71.4234	5.25	5.2498
CML505/LaPostaSeqC7-F64-2-6-2-2-B-B5386-B	5.16537	5.51482	5.15703	5.14736	8.31265	9.04801	70.784	70.9959		3.354	2.96778	7.744	7.61645	71.81	71.7106	5.2	5.21651
CML505/LaPostaSeqC7-F64-2-6-2-2-B-B5406-B	5.05808	5.07415	5.16271	5.15338	8.30279	8.64018	70.4859	69.8884		1.688	2.16114	7.385	7.45667	72.763	72.1089	5.25	5.2498
CML505/LaPostaSeqC7-F64-2-6-2-2-B-B5419-B	4.92618	3.99468	5.13411	5.06941	8.28938	7.76878	70.6811	70.6022		3.269	2.96963	7.373	7.44229	71.046	71.3918	5.35	5.32143
CML505/LaPostaSeqC7-F64-2-6-2-2-B-B5424-B	4.84888	3.53743	5.22528	5.29006	8.31341	9.00251	70.5003	69.9874		2.962	2.75452	7.143	7.31069	71.55	71.6372	5.25	5.2498
CML505/LaPostaSeqC7-F64-2-6-2-2-B-B5425-B	4.96316	4.39118	5.11837	5.06755	8.30369	8.69761	70.797	70.9575		2.128	2.42216	6.974	7.23969	72.307	71.9555	5.25	5.2498
CML505/LaPostaSeqC7-F64-2-6-2-2-B-B5431-B	4.98265	4.40053	5.17575	5.22102	8.29466	8.03972	70.7301	70.9193		2.182	2.42719	8.036	7.82425	71.597	71.624	5.175	5.19608
CML505/LaPostaSeqC7-F64-2-6-2-2-B-B5436-B	5.10184	5.32331	5.1622	5.16625	8.30135	8.42193	70.6828	70.6016		3.298	2.98758	7.813	7.66511	71.502	71.6254	5.05	5.10654
CML505/LaPostaSeqC7-F64-2-6-2-2-B-B5444-B	5.13851	5.45898	5.03864	4.8806	8.30195	8.56744	70.767	70.726		3.276	2.97908	7.442	7.48984	72.275	71.9438	5.225	5.23189
CML505/LaPostaSeqC7-F64-2-6-2-2-B-B5453-B	5.38433	7.06612	5.21734	5.26685	8.2941	7.92173	70.8361	71.1934		2.656	2.68438	8.032	7.80071	71.542	71.6149	5.1	5.14235
DK8031	4.92888	4.0026	4.92549	4.62202	8.29811	8.18212	70.7997	71.0011		2.361	2.5408	7.673	7.61833	72.371	71.9635	5.075	5.12445
Duma43	5.05826	4.89567	5.00274	4.77284	8.28036	7.38758	71.1419	72.2537		2.552	2.64839	7.255	7.38201	72.187	71.9058	5.075	5.12445
H517	4.90016	3.86903	5.31813	5.48311	8.30312	8.69464	70.5008	69.7291		2.69	2.68657	8.351	7.98122	70.981	71.3795	5.275	5.26771
LaPostaSeqC7-F64-2-6-2-2-B-B-B-B-B	5.07551	4.86793	5.23194	5.29433	8.29159	7.74666	70.7273	70.798		3.25	2.97739	7.297	7.41717	71.29	71.5308	5.175	5.19608
WE1101	4.98744	4.43715	5.14032	5.08671	8.3148	9.1948	70.4357	69.6498		1.365	2.26081	7.756	7.63364	70.914	71.3842	5.307	5.28726
WH505	5.30061	6.67058	5.0472	4.896	8.30105	8.45827	70.8109	71.01		2.481	2.58091	7.661	7.60006	71.257	71.4806	5.3	5.28561

## Sheet: DHpop4
Supplementary Table S4e: BLUPs AND BLUEs for grain yield and other agronomic traits obtained based on across location analyses under low N management in DH pop 4
Genotype	BLUP_LN_GY	BLUE_LN_GY	BLUP_LN_GYF	BLUE_LN_GYF	BLUP_LN_Oil	BLUE_LN_Oil	BLUP_LN_Prot	BLUE_LN_Prot	BLUP_LN_Starch	BLUE_LN_Starch
CML536	3.4894	3.19479	3.58649	3.37014	5.32355	5.467	7.62113	7.64417	71.4316	70.7121
CML536/LaPSeqC7-F64-2-6-2-2-B5001-B	3.14144	2.53155	3.31507	2.76793	4.95446	4.90014	7.66106	7.74152	71.6711	72.106
CML536/LaPSeqC7-F64-2-6-2-2-B5002-B	4.11	4.39506	4.07125	4.42034	4.88757	4.79109	7.51471	7.39778	71.6737	72.0958
CML536/LaPSeqC7-F64-2-6-2-2-B5003-B	3.37308	2.97782	3.45257	3.04547	5.24741	5.34769	7.49629	7.35872	71.5531	71.4412
CML536/LaPSeqC7-F64-2-6-2-2-B5005-B	3.97933	4.16536	3.943	4.16465	4.94722	4.88584	7.78688	7.97566	71.5558	71.4108
CML536/LaPSeqC7-F64-2-6-2-2-B5007-B	4.27916	4.77406	4.28485	4.95151	4.99585	4.96257	7.55951	7.49128	71.5987	71.7358
CML536/LaPSeqC7-F64-2-6-2-2-B5010-B	3.55185	3.30803	3.61257	3.38175	5.16971	5.22512	7.52731	7.39696	71.4859	71.0223
CML536/LaPSeqC7-F64-2-6-2-2-B5012-B	3.9017	4.02046	3.7157	3.65829	4.95754	4.90172	7.67931	7.75878	71.5751	71.5316
CML536/LaPSeqC7-F64-2-6-2-2-B5013-B	3.74491	3.71071	3.65953	3.52374	5.06074	5.06315	7.36141	7.03143	71.6468	71.9976
CML536/LaPSeqC7-F64-2-6-2-2-B5014-B	3.96558	4.16121	3.83037	3.93213	5.01573	4.98834	7.57075	7.50006	71.5688	71.5071
CML536/LaPSeqC7-F64-2-6-2-2-B5016-B	3.51142	3.23611	3.69185	3.57838	4.89857	4.81436	7.73334	7.8911	71.5861	71.6308
CML536/LaPSeqC7-F64-2-6-2-2-B5017-B	4.21543	4.5853	4.36703	5.07213	5.16292	5.21767	7.27149	6.87457	71.5536	71.3798
CML536/LaPSeqC7-F64-2-6-2-2-B5018-B	3.95214	4.1027	3.94509	4.18028	5.10204	5.12183	7.42746	7.14238	71.5407	71.3554
CML536/LaPSeqC7-F64-2-6-2-2-B5022-B	3.87953	3.96183	3.75872	3.73591	4.98059	4.93667	7.80021	8.03067	71.6215	71.8182
CML536/LaPSeqC7-F64-2-6-2-2-B5026-B	3.86284	3.95142	3.93655	4.19803	4.97305	4.92455	7.54448	7.42573	71.6285	71.856
CML536/LaPSeqC7-F64-2-6-2-2-B5030-B	3.86859	3.96357	3.77862	3.83304	4.90652	4.8302	7.51751	7.40118	71.6299	71.8631
CML536/LaPSeqC7-F64-2-6-2-2-B5031-B	3.22142	2.68285	3.30205	2.69045	4.86975	4.7674	7.53329	7.44082	71.7133	72.3635
CML536/LaPSeqC7-F64-2-6-2-2-B5033-B	4.06035	4.33358	4.04329	4.37723	5.13594	5.18094	7.75282	7.94165	71.5196	71.2018
CML536/LaPSeqC7-F64-2-6-2-2-B5034-B	3.35877	2.98287	3.36788	2.90514	5.09498	5.11519	7.57629	7.51334	71.5802	71.6021
CML536/LaPSeqC7-F64-2-6-2-2-B5035-B	4.14445	4.51684	3.97086	4.28644	5.17602	5.24248	7.43952	7.24638	71.6204	71.8408
CML536/LaPSeqC7-F64-2-6-2-2-B5036-B	4.04278	4.30026	4.23113	4.80859	4.97093	4.92784	7.50887	7.37527	71.6424	71.9391
CML536/LaPSeqC7-F64-2-6-2-2-B5037-B	3.8115	3.87128	3.73695	3.75393	5.00075	4.96799	7.71982	7.82431	71.6403	71.9622
CML536/LaPSeqC7-F64-2-6-2-2-B5038-B	3.8825	4.00196	3.64616	3.51632	4.97057	4.92664	7.64657	7.69542	71.6259	71.8168
CML536/LaPSeqC7-F64-2-6-2-2-B5039-B	3.75744	3.7138	3.63939	3.47119	5.02276	5.00161	7.38757	7.10776	71.6302	71.8975
CML536/LaPSeqC7-F64-2-6-2-2-B5040-B	4.16466	4.54905	3.87308	3.98938	4.96468	4.91573	7.72279	7.87361	71.6039	71.7174
CML536/LaPSeqC7-F64-2-6-2-2-B5042-B	3.62555	3.46284	3.67472	3.57389	5.01516	4.99641	7.43647	7.22406	71.5953	71.6669
CML536/LaPSeqC7-F64-2-6-2-2-B5043-B	3.71756	3.62481	4.18088	4.65658	5.11836	5.15056	7.53974	7.44423	71.564	71.4998
CML536/LaPSeqC7-F64-2-6-2-2-B5048-B	4.32741	4.79907	3.94733	4.16804	5.21141	5.29594	7.61133	7.59106	71.5556	71.4541
CML536/LaPSeqC7-F64-2-6-2-2-B5050-B	4.14386	4.49442	3.78026	3.82839	5.04392	5.02877	7.5073	7.36867	71.5637	71.4877
CML536/LaPSeqC7-F64-2-6-2-2-B5052-B	3.81251	3.82206	3.76816	3.77677	5.065	5.06831	7.74426	7.94186	71.4797	71.003
CML536/LaPSeqC7-F64-2-6-2-2-B5053-B	3.86196	3.94452	3.63674	3.48724	4.8856	4.79483	7.55776	7.44711	71.6641	72.1021
CML536/LaPSeqC7-F64-2-6-2-2-B5054-B	3.63017	3.49488	3.68678	3.59585	5.09825	5.11847	7.24828	6.78791	71.6749	72.1521
CML536/LaPSeqC7-F64-2-6-2-2-B5055-B	3.34609	2.94679	3.37906	2.86221	5.01103	4.99117	7.7804	8.08388	71.6133	71.7395
CML536/LaPSeqC7-F64-2-6-2-2-B5056-B	3.53159	3.34177	3.61426	3.45022	5.08809	5.10185	7.51482	7.35108	71.521	71.3022
CML536/LaPSeqC7-F64-2-6-2-2-B5061-B	3.70603	3.64142	3.66057	3.54529	5.13866	5.18224	7.64402	7.71553	71.5624	71.4439
CML536/LaPSeqC7-F64-2-6-2-2-B5062-B	3.72422	3.71124	4.02182	4.39323	4.90252	4.8177	7.75269	7.92377	71.6685	72.0774
CML536/LaPSeqC7-F64-2-6-2-2-B5067-B	3.62796	3.52518	3.54768	3.33198	5.10841	5.13602	7.78078	7.98889	71.5406	71.3115
CML536/LaPSeqC7-F64-2-6-2-2-B5070-B	3.93855	4.14385	3.99392	4.33137	4.96541	4.91454	7.57494	7.50785	71.6302	71.889
CML536/LaPSeqC7-F64-2-6-2-2-B5071-B	4.33098	4.82878	4.139	4.58436	4.8533	4.74572	7.68049	7.76662	71.6421	71.9434
CML536/LaPSeqC7-F64-2-6-2-2-B5074-B	3.82522	3.89165	3.80415	3.86644	5.17482	5.23734	7.36777	7.0293	71.6738	72.1197
CML536/LaPSeqC7-F64-2-6-2-2-B5075-B	3.38856	2.98948	3.43398	3.01035	5.06915	5.07736	7.5381	7.42673	71.5888	71.6483
CML536/LaPSeqC7-F64-2-6-2-2-B5078-B	3.22222	2.61582	3.08723	2.29101	5.22726	5.31854	7.89041	8.2019	71.424	70.6857
CML536/LaPSeqC7-F64-2-6-2-2-B5079-B	3.61783	3.47914	3.6836	3.59587	5.14528	5.19607	7.74831	7.92567	71.5328	71.2961
CML536/LaPSeqC7-F64-2-6-2-2-B5080-B	3.7364	3.69601	3.6565	3.5438	5.0908	5.10538	7.41779	7.15794	71.6628	72.0625
CML536/LaPSeqC7-F64-2-6-2-2-B5083-B	3.33236	2.8982	3.33461	2.81163	5.01775	4.99771	7.6525	7.7313	71.5922	71.5916
CML536/LaPSeqC7-F64-2-6-2-2-B5085-B	3.90002	3.96383	4.2114	4.72898	5.18208	5.24974	7.50738	7.36116	71.559	71.4833
CML536/LaPSeqC7-F64-2-6-2-2-B5086-B	3.69635	3.63183	3.7441	3.74269	5.02627	5.01196	7.87601	8.37746	71.5313	71.2321
CML536/LaPSeqC7-F64-2-6-2-2-B5089-B	3.50668	3.2262	3.55434	3.27317	4.96826	4.9191	7.75538	7.96809	71.5692	71.4891
CML536/LaPSeqC7-F64-2-6-2-2-B5090-B	3.8693	3.93412	3.87884	4.00211	5.03465	5.0205	7.66315	7.73002	71.6208	71.8398
CML536/LaPSeqC7-F64-2-6-2-2-B5096-B	3.7522	3.70964	3.64473	3.48588	5.03561	5.0204	7.49845	7.3769	71.6813	72.1697
CML536/LaPSeqC7-F64-2-6-2-2-B5098-B	4.42299	5.07438	3.88855	4.00545	5.02585	5.01131	7.43848	7.23838	71.5958	71.6478
CML536/LaPSeqC7-F64-2-6-2-2-B5100-B	4.06246	4.28313	3.90336	4.0581	5.0999	5.12014	7.71877	7.85906	71.5791	71.5773
CML536/LaPSeqC7-F64-2-6-2-2-B5102-B	4.18235	4.54935	4.08034	4.48428	5.03058	5.0174	7.8212	8.12625	71.5061	71.1392
CML536/LaPSeqC7-F64-2-6-2-2-B5103-B	3.72893	3.65638	4.0197	4.31765	5.03319	5.01942	7.56815	7.56222	71.5128	71.1305
CML536/LaPSeqC7-F64-2-6-2-2-B5104-B	4.218	4.67199	4.18428	4.71423	5.01934	5.00569	7.61467	7.63225	71.6001	71.6965
CML536/LaPSeqC7-F64-2-6-2-2-B5105-B	3.81744	3.85473	3.90334	4.09287	5.08859	5.09519	7.51205	7.42136	71.5592	71.457
CML536/LaPSeqC7-F64-2-6-2-2-B5108-B	3.56858	3.32692	3.38497	2.92884	5.166	5.22756	7.77916	8.03433	71.5807	71.5668
CML536/LaPSeqC7-F64-2-6-2-2-B5109-B	3.48163	3.17869	3.51633	3.19587	5.19559	5.26961	7.67813	7.7578	71.467	70.9046
CML536/LaPSeqC7-F64-2-6-2-2-B5111-B	3.94536	4.10638	3.74419	3.73563	5.09159	5.11127	7.69521	7.80519	71.5579	71.4514
CML536/LaPSeqC7-F64-2-6-2-2-B5112-B	3.85483	3.96682	3.68445	3.62859	4.86604	4.75608	7.6691	7.69807	71.6322	71.931
CML536/LaPSeqC7-F64-2-6-2-2-B5114-B	3.87446	3.96499	3.86288	4.01376	5.15949	5.21616	7.66849	7.74292	71.507	71.1232
CML536/LaPSeqC7-F64-2-6-2-2-B5116-B	3.92894	4.06074	3.8469	3.94036	5.04306	5.03334	7.57175	7.48864	71.6273	71.9093
CML536/LaPSeqC7-F64-2-6-2-2-B5120-B	4.15547	4.53	3.73122	3.67162	5.16628	5.22868	7.4708	7.25374	71.5822	71.6123
CML536/LaPSeqC7-F64-2-6-2-2-B5122-B	3.70393	3.61308	3.88167	4.03566	5.02313	5.00218	7.42617	7.23593	71.6	71.7251
CML536/LaPSeqC7-F64-2-6-2-2-B5127-B	4.34103	4.93343	4.07962	4.46257	5.02824	5.00483	7.70631	7.81466	71.5898	71.6964
CML536/LaPSeqC7-F64-2-6-2-2-B5129-B	3.54117	3.31929	3.80822	3.88169	5.10724	5.13247	7.7305	7.87509	71.5514	71.4201
CML536/LaPSeqC7-F64-2-6-2-2-B5130-B	3.65714	3.54198	3.64286	3.49793	5.2671	5.38237	7.64948	7.72455	71.6273	71.8261
CML536/LaPSeqC7-F64-2-6-2-2-B5131-B	3.65393	3.51039	3.83336	3.88519	5.22675	5.32268	7.69548	7.79809	71.5283	71.303
CML536/LaPSeqC7-F64-2-6-2-2-B5132-B	3.94181	4.08646	3.98062	4.25558	5.02609	5.00438	7.53499	7.41665	71.5777	71.572
CML536/LaPSeqC7-F64-2-6-2-2-B5133-B	4.12846	4.45905	3.93434	4.16467	4.9405	4.87286	7.33372	6.9843	71.5688	71.5222
CML536/LaPSeqC7-F64-2-6-2-2-B5136-B	3.21629	2.67169	3.28234	2.66649	5.19073	5.2561	7.7937	7.98489	71.4274	70.7228
CML536/LaPSeqC7-F64-2-6-2-2-B5139-B	3.9683	4.12065	3.89602	4.01946	5.19451	5.26659	7.51346	7.36572	71.5309	71.3328
CML536/LaPSeqC7-F64-2-6-2-2-B5140-B	3.43748	3.17104	3.55444	3.30869	5.08818	5.10081	7.52979	7.42967	71.5418	71.3479
CML536/LaPSeqC7-F64-2-6-2-2-B5142-B	3.65588	3.50089	3.51655	3.20852	5.02939	5.00796	7.6033	7.58668	71.5658	71.5007
CML536/LaPSeqC7-F64-2-6-2-2-B5143-B	3.49996	3.18637	3.67163	3.53636	5.11269	5.15009	7.48803	7.35754	71.6141	71.7881
CML536/LaPSeqC7-F64-2-6-2-2-B5144-B	4.29423	4.73113	4.1793	4.65401	5.1224	5.1596	7.59806	7.5761	71.5793	71.6111
CML536/LaPSeqC7-F64-2-6-2-2-B5147-B	3.2463	2.71877	3.2201	2.52774	5.13414	5.17832	7.47926	7.30263	71.6619	72.0699
CML536/LaPSeqC7-F64-2-6-2-2-B5150-B	3.52896	3.26562	3.69273	3.60557	5.16685	5.23084	7.75121	7.92438	71.4992	71.0732
CML536/LaPSeqC7-F64-2-6-2-2-B5153-B	3.93246	4.12274	3.98184	4.33789	4.94668	4.88421	7.43815	7.19446	71.6502	72.0107
CML536/LaPSeqC7-F64-2-6-2-2-B5154-B	3.92785	4.06607	3.75334	3.70534	4.97522	4.93065	7.50162	7.36853	71.6387	71.9357
CML536/LaPSeqC7-F64-2-6-2-2-B5159-B	3.28966	2.80848	3.28689	2.67051	4.9657	4.91484	7.69367	7.75348	71.5816	71.6254
CML536/LaPSeqC7-F64-2-6-2-2-B5165-B	3.83223	3.89527	3.88611	4.0781	5.00655	4.97238	7.54065	7.48363	71.5594	71.4833
CML536/LaPSeqC7-F64-2-6-2-2-B5166-B	4.16801	4.56264	4.00052	4.27505	5.30759	5.44421	7.78501	8.02412	71.422	70.6759
CML536/LaPSeqC7-F64-2-6-2-2-B5171-B	3.84199	3.92922	3.7954	3.87469	5.08215	5.0896	7.65065	7.69346	71.5746	71.5857
CML536/LaPSeqC7-F64-2-6-2-2-B5172-B	4.23297	4.70633	3.84735	3.96676	5.10042	5.1207	7.8948	8.19541	71.549	71.4302
CML536/LaPSeqC7-F64-2-6-2-2-B5173-B	3.91708	4.05959	3.8001	3.8647	5.17189	5.23167	7.50066	7.34666	71.4888	71.089
CML536/LaPSeqC7-F64-2-6-2-2-B5176-B	3.88637	3.98274	3.86707	3.99429	5.11914	5.15087	7.80509	8.03494	71.4888	71.0779
CML536/LaPSeqC7-F64-2-6-2-2-B5179-B	4.19643	4.62362	3.9921	4.25087	4.93979	4.87238	7.7586	7.94879	71.631	71.8375
CML536/LaPSeqC7-F64-2-6-2-2-B5183-B	3.44437	3.16213	3.65151	3.54048	5.11052	5.13643	7.4773	7.30867	71.5174	71.2277
CML536/LaPSeqC7-F64-2-6-2-2-B5188-B	3.42879	3.10424	3.62501	3.45674	4.97837	4.93601	7.61569	7.62006	71.6573	72.0442
CML536/LaPSeqC7-F64-2-6-2-2-B5189-B	3.9857	4.20938	3.79971	3.89044	5.25396	5.36164	7.52448	7.44393	71.5424	71.3554
CML536/LaPSeqC7-F64-2-6-2-2-B5190-B	3.45644	3.17183	3.58305	3.37957	5.05099	5.04189	7.83746	8.1088	71.5438	71.3796
CML536/LaPSeqC7-F64-2-6-2-2-B5193-B	3.51449	3.23401	3.72965	3.66241	4.96638	4.91754	7.49965	7.31038	71.6165	71.7853
CML536/LaPSeqC7-F64-2-6-2-2-B5205-B	4.2066	4.55004	4.20331	4.69618	5.00795	4.98116	7.62944	7.68426	71.4823	71.0098
CML536/LaPSeqC7-F64-2-6-2-2-B5207-B	4.11668	4.40096	3.99438	4.27703	5.16643	5.22137	7.74991	7.92627	71.5383	71.294
CML536/LaPSeqC7-F64-2-6-2-2-B5210-B	3.62269	3.40527	3.69312	3.5469	5.05761	5.05492	7.53999	7.42495	71.5711	71.5321
CML536/LaPSeqC7-F64-2-6-2-2-B5211-B	3.11485	2.48645	3.22022	2.55602	4.92786	4.85357	7.85811	8.14631	71.6841	72.1912
CML536/LaPSeqC7-F64-2-6-2-2-B5214-B	3.94875	4.11813	3.82178	3.89985	5.06939	5.07035	7.60461	7.57228	71.5571	71.4826
CML536/LaPSeqC7-F64-2-6-2-2-B5219-B	3.86158	3.92738	3.61373	3.42503	4.94654	4.88435	7.46393	7.24792	71.6031	71.7665
CML536/LaPSeqC7-F64-2-6-2-2-B5225-B	3.54633	3.2638	3.63436	3.43639	4.94495	4.88391	7.55182	7.45992	71.6106	71.7637
CML536/LaPSeqC7-F64-2-6-2-2-B5233-B	4.00874	4.26013	3.68971	3.62089	5.08809	5.10121	7.6057	7.6035	71.5806	71.5989
CML536/LaPSeqC7-F64-2-6-2-2-B5235-B	3.77417	3.78887	3.63257	3.503	5.02958	5.01634	7.23535	6.76665	71.6814	72.1761
CML536/LaPSeqC7-F64-2-6-2-2-B5237-B	4.04887	4.33047	4.23171	4.84737	5.24607	5.35586	7.87678	8.16157	71.4718	70.9932
CML536/LaPSeqC7-F64-2-6-2-2-B5245-B	3.6726	3.59728	3.75181	3.77298	5.00803	4.98187	7.53854	7.46117	71.6086	71.734
CML536/LaPSeqC7-F64-2-6-2-2-B5256-B	3.49141	3.2118	3.58312	3.35519	5.05302	5.05055	7.52517	7.36879	71.6205	71.8347
CML536/LaPSeqC7-F64-2-6-2-2-B5273-B	4.1382	4.39679	4.14467	4.66604	5.10432	5.13049	7.554	7.49077	71.6115	71.7664
CML536/LaPSeqC7-F64-2-6-2-2-B5277-B	4.19469	4.5454	4.2417	4.79901	4.99435	4.96182	7.50935	7.43203	71.5951	71.661
CML536/LaPSeqC7-F64-2-6-2-2-B5279-B	3.71037	3.60523	3.78354	3.78656	5.15204	5.20133	7.68643	7.75238	71.5302	71.2939
CML536/LaPSeqC7-F64-2-6-2-2-B5281-B	3.98244	4.17149	4.19598	4.74695	4.96652	4.9164	7.59905	7.57529	71.6199	71.7969
CML536/LaPSeqC7-F64-2-6-2-2-B5282-B	3.92387	4.06481	3.93972	4.17686	4.83228	4.71174	7.79399	8.03111	71.6303	71.9004
CML536/LaPSeqC7-F64-2-6-2-2-B5284-B	3.77175	3.74531	3.75669	3.72751	5.07424	5.08252	7.57353	7.50197	71.5972	71.6849
CML536/LaPSeqC7-F64-2-6-2-2-B5297-B	4.41274	5.121	4.2089	4.75194	5.10333	5.12796	7.55027	7.45844	71.551	71.4322
CML536/LaPSeqC7-F64-2-6-2-2-B5312-B	4.03954	4.25375	4.00777	4.30332	5.08329	5.10087	7.41396	7.13127	71.6303	71.8665
CML536/LaPSeqC7-F64-2-6-2-2-B5321-B	3.877	3.95201	3.68975	3.56398	4.9811	4.93658	7.72157	7.87075	71.5073	71.1599
CML536/LaPSeqC7-F64-2-6-2-2-B5322-B	3.62484	3.47381	3.88915	4.03724	4.95076	4.88922	7.78738	7.982	71.5692	71.5189
CML536/LaPSeqC7-F64-2-6-2-2-B5329-B	3.69356	3.60718	3.66081	3.51811	4.99522	4.96284	7.57315	7.50576	71.5937	71.7009
CML536/LaPSeqC7-F64-2-6-2-2-B5335-B	4.16176	4.48503	3.97087	4.1771	4.90399	4.81759	7.53575	7.41557	71.6208	71.8559
CML536/LaPSeqC7-F64-2-6-2-2-B5347-B	3.66434	3.54267	3.63632	3.47273	5.02511	5.01063	7.54695	7.45075	71.6265	71.8605
CML536/LaPSeqC7-F64-2-6-2-2-B5348-B	4.07639	4.35612	4.11005	4.54612	5.10888	5.14137	7.81211	8.04646	71.5204	71.2465
CML536/LaPSeqC7-F64-2-6-2-2-B5350-B	4.34369	4.89145	4.3961	5.23128	4.94585	4.88378	7.75893	7.92282	71.6154	71.7914
CML536/LaPSeqC7-F64-2-6-2-2-B5352-B	3.70828	3.64815	3.66474	3.56379	4.93569	4.8681	7.51597	7.36843	71.6938	72.289
CML536/LaPSeqC7-F64-2-6-2-2-B5364-B	4.14673	4.47128	4.04725	4.37993	4.98494	4.94728	7.67184	7.75727	71.5245	71.304
CML536/LaPSeqC7-F64-2-6-2-2-B5369-B	3.72553	3.68901	3.59037	3.37469	5.26137	5.36843	7.86235	8.14748	71.4791	71.0596
DH04	2.85653	1.99832	2.89072	1.82765	5.18969	5.25619	7.65297	7.70769	71.5078	71.1212
DK8031	3.04032	2.29727	3.11829	2.13651	5.00182	4.96827	7.71288	7.81843	71.5635	71.5136
Duma43	2.84285	1.98396	2.93504	1.97285	5.10341	5.12965	7.64514	7.68008	71.6281	71.9241
H517	3.48866	3.13527	3.38189	2.91811	5.38723	5.56663	7.62723	7.64731	71.5832	71.6007
Pioneer3253	3.25943	2.78539	3.27046	2.67892	5.02981	5.01565	7.66422	7.74631	71.5034	71.1252
WE1101	3.52828	3.23131	3.49898	3.10495	5.0554	5.05811	7.83937	8.13884	71.5884	71.6177
WH505	3.63847	3.52135	3.77713	3.8314	5.03319	5.01677	7.8275	8.08228	71.4884	71.0647
